# Supplementary material for: Genome-wide DNA copy number analysis in clonally expanded human ovarian cancer cells with distinct invasive/migratory capacities
Source: Oncotarget. 2017 Jan 20;8(9):15136–48. doi: 10.18632/oncotarget.14767 (PMC5362473; doi:10.18632/oncotarget.14767)
Supplement: Supplementary file 2 [file oncotarget-08-15136-s002.xlsx]

## Sheet: A-H VS A-L shared
Region	Location	CN state		Gene No.	Genes
		A-H	A-L
A-H/A-L Shared Gain
1p36.22	9,100,305-12,512,047	4	3	51	GPR157, MIR34A, H6PD, SPSB1, SLC25A33, TMEM201, PIK3CD, C1orf200, CLSTN1, CTNNBIP1, LZIC, NMNAT1, RBP7, UBE4B, KIF1B, PGD, APITD1, APITD1-CORT, CORT, DFFA, PEX14, CASZ1, C1orf127, TARDBP, MASP2, SRM, EXOSC10, MTOR, MTOR-AS1, ANGPTL7, UBIAD1, PTCHD2, FBXO2, FBXO44, FBXO6, MAD2L2, DRAXIN, AGTRAP, MTHFR, CLCN6, NPPA-AS1, NPPA, NPPB, KIAA2013, PLOD1, MFN2, MIIP, TNFRSF8, TNFRSF1B, MIR4632, VPS13D
1q21.1-1q44	148,479,824-248,918,573	4	3	1128	PPIAL4G, FAM72D, LOC100288142, LINC00623, LOC728875, PPIAL4B, PPIAL4C, PPIAL4A, PFN1P2, NBPF9, NBPF8, LOC653513, PDE4DIP, SEC22B, NOTCH2NL, NBPF10, HFE2, TXNIP, POLR3GL, ANKRD34A, LIX1L, RBM8A, GNRHR2, PEX11B, ITGA10, ANKRD35, PIAS3, NUDT17, POLR3C, RNF115, CD160, PDZK1, GPR89A, GPR89C, PDZK1P1, NBPF24, NBPF11, HYDIN2, NBPF12, LOC728989, NBPF13P, PRKAB2, PDIA3P, FMO5, CHD1L, LINC00624, BCL9, ACP6…
2q12.3	108,247,195-108,687,246	3	3	6	SULT1C3, SULT1C2, SULT1C2P1, SULT1C4, GCC2, LIMS1
2q32.1-2q32.2	182,909,115-190,320,045	2.22299	2.25633	31	NCKAP1, DUSP19, NUP35, ZNF804A, FSIP2, ZC3H15, ITGAV, FAM171B, ZSWIM2, CALCRL, TFPI, GULP1, MIR561, DIRC1, COL3A1, MIR1245A, MIR1245B, MIR3606, COL5A2, MIR3129, WDR75, SLC40A1, ASNSD1, ANKAR, OSGEPL1, OSGEPL1-AS1, ORMDL1, PMS1, MSTN, C2orf88, HIBCH
2q35	217,703,900-218,292,577	3	3	11	DIRC3, TNS1, RUFY4, CXCR2P1, CXCR2, CXCR1, ARPC2, GPBAR1, AAMP, PNKD, TMBIM1
3p14.2	59,749,310-62,297,613	3	3	2	FHIT, PTPRG
4q33-4q35.2	168,497,066-188,147,622	3	3	84	PALLD, CBR4, SH3RF1, NEK1, CLCN3, C4orf27, LOC100506085, MFAP3L, AADAT, LOC100506122, GALNTL6, GALNT7, HMGB2, SAP30, SCRG1, HAND2, NBLA00301, FBXO8, CEP44, MIR4276, HPGD, GLRA3, ADAM29, GPM6A, WDR17, SPATA4, ASB5, SPCS3, VEGFC, NEIL3, AGA, LOC285501, LINC00290, MGC45800, MIR1305, TENM3, DCTD, FAM92A1P2, WWC2-AS2, WWC2, CLDN22, CLDN24, CDKN2AIP, LOC389247, ING2, RWDD4, TRAPPC11, STOX2, ENPP6, LOC7…
6q13-6q14.1	75,084,326-75,715,904	3	3	6	COL12A1, COX7A2, TMEM30A, LOC100506804, FILIP1, SENP6
6q22.31-6q22.32	125,749,580-126,039,272	3	3	6	LOC643623, HEY2, NCOA7, HINT3, TRMT11, MIR5695
7p12.3-7q11.21	45,574,522-67,239,514	4	3	91	ADCY1, SEPT7P2, IGFBP1, IGFBP3, TNS3, C7orf65, LINC00525, PKD1L1, C7orf69, HUS1, SUN3, C7orf57, UPP1, ABCA13, CDC14C, VWC2, ZPBP, C7orf72, IKZF1, FIGNL1, DDC, LOC100129427, GRB10, COBL, POM121L12, FLJ45974, HPVC1, VSTM2A, LOC285878, SEC61G, EGFR, EGFR-AS1, LANCL2, VOPP1, FKBP9L, 14-Sep, ZNF713, MRPS17, GBAS, PSPH, CCT6A, SNORA15, SUMF2, PHKG1, CHCHD2, NUPR1L, LOC650226, DKFZp434L192, LOC100130849…
7q35-7q36.3	146,116,359-156,893,230	2.31718	2.3074	92	CNTNAP2, MIR548F3, MIR548T, C7orf33, CUL1, EZH2, PDIA4, ZNF786, ZNF425, ZNF398, ZNF282, ZNF212, ZNF783, LOC155060, ZNF777, ZNF746, ZNF767, KRBA1, ZNF467, SSPO, ZNF862, ATP6V0E2-AS1, ATP6V0E2, ACTR3C, LRRC61, ZBED6CL, RARRES2, RNU6-33P, RNU6-34P, REPIN1, ZNF775, LOC728743, LOC285972, GIMAP8, GIMAP7, GIMAP4, GIMAP6, GIMAP2, GIMAP1, GIMAP1-GIMAP5, GIMAP5, TMEM176B, TMEM176A, AOC1, KCNH2, NOS3, ATG9B…
9p24.3-9p23	212,824-13,431,329	3	3	56	C9orf66, DOCK8, KANK1, DMRT1, DMRT3, DMRT2, SMARCA2, FLJ35024, VLDLR, KCNV2, KIAA0020, RFX3, GLIS3, GLIS3-AS1, SLC1A1, SPATA6L, PPAPDC2, CDC37L1, AK3, RCL1, MIR101-2, JAK2, INSL6, INSL4, RLN2, RLN1, PLGRKT, CD274, PDCD1LG2, KIAA1432, ERMP1, MLANA, KIAA2026, MIR4665, RANBP6, IL33, TPD52L3, UHRF2, GLDC, KDM4C, C9orf123, PTPRD, TYRP1, LURAP1L, MPDZ, FLJ41200, LINC00583, NFIB, ZDHHC21, CER1, C9orf123…
11p11.12-11q12.1	49,027,501-56,543,257	2.26338	2.22811	53	TRIM49B, TRIM64C, FOLH1, LOC440040, OR4C13, OR4C12, LOC441601, LOC646813, OR4A5, OR4C46, TRIM48, TRIM51HP, OR4A16, OR4A15, OR4C15, OR4C16, OR4C11, OR4P4, OR4S2, OR4C6, OR5D13, OR5D14, OR5L1, OR5D18, OR5L2, OR5D16, TRIM51, OR5W2, OR5I1, OR10AG1, OR7E5P, OR5F1, OR5AS1, OR8I2, OR8H2, OR8H3, OR8J3, OR8K5, OR5J2, OR5T2, OR5T3, OR5T1, OR8H1, OR8K3, OR8K1, OR8J1, OR8U8, OR8U1, OR5R1, OR5M9, OR5M3, OR5M8…
11q12.1	56,612,555-58,031,931	3	3	35	OR5M1, OR5AP2, OR5AR1, OR9G9, OR9G1, OR9G4, OR5AK2, OR5AK4P, LRRC55, APLNR, TNKS1BP1, SSRP1, P2RX3, PRG3, PRG2, SLC43A3, RTN4RL2, SLC43A1, TIMM10, SMTNL1, UBE2L6, SERPING1, MIR130A, YPEL4, CLP1, ZDHHC5, MED19, TMX2, TMX2-CTNND1, C11orf31, BTBD18, CTNND1, OR9Q1, OR6Q1
11q12.1	58,118,500-59,866,575	2.26338	2.22811	39	OR9I1, OR9Q2, OR1S2, OR1S1, OR10Q1, OR10W1, OR5B17, OR5B3, OR5B2, OR5B12, OR5B21, LPXN, ZFP91, ZFP91-CNTF, CNTF, GLYAT, GLYATL2, GLYATL1, LOC283194, FAM111B, FAM111A, DTX4, MPEG1, OR5AN1, OR5A2, OR5A1, OR4D6, OR4D10, OR4D11, OR4D9, OSBP, MIR3162, PATL1, OR10V1, OR10V2P, STX3, MRPL16, GIF, TCN1
12q21.31-12q21.33	84,859,488-88,580,461	2.22399	2.23454	21	SLC6A15, TSPAN19, LRRIQ1, ALX1, RASSF9, NTS, MGAT4C, MIR548AL, MKRN9P, C12orf50, C12orf29, CEP290, TMTC3, KITLG
12q21.33	89,347,232-89,708,831	3	3	7	LOC728084, DUSP6, POC1B, GALNT4, POC1B-GALNT4, ATP2B1, LINC00936
14q32.33	105,917,979-105,972,269	3	3	3	KIAA0125, ADAM6, LINC00226
17q22-17q24.3	52,985,520-73,092,693	4	3	175	C17orf112, KIF2B, TOM1L1, COX11, STXBP4, HLF, MMD, TMEM100, PCTP, ANKFN1, NOG, C17orf67, DGKE, MTVR2, TRIM25, MIR3614, COIL, SCPEP1, RNF126P1, AKAP1, MSI2, MRPS23, CUEDC1, VEZF1, SRSF1, DYNLL2, OR4D1, MSX2P1, OR4D2, EPX, MKS1, LPO, MPO, BZRAP1, BZRAP1-AS1, MIR142, MIR4736, SUPT4H1, RNF43, HSF5, MTMR4, 4-Sep, C17orf47, TEX14, RAD51C, PPM1E, TRIM37, SKA2, MIR454, MIR301A, PRR11, SMG8, GDPD1, YPEL2,…
17q25.3	77,089,155-81,637,146	3	3	71	SEC14L1, SEPT9, MIR4316, LOC100507351, FLJ45079, TNRC6C, TNRC6C-AS1, TMC6, TMC8, C17orf99, SYNGR2, TK1, AFMID, BIRC5, TMEM235, LOC100996291, SOCS3, PGS1, DNAH17, DNAH17-AS1, CYTH1, USP36, TIMP2, LOC100653515, LGALS3BP, CANT1, C1QTNF1-AS1, C1QTNF1, ENGASE, RBFOX3, MIR4739, ENPP7, CBX2, CBX8, CBX4, TBC1D16, CCDC40, GAA, EIF4A3, CARD14, SGSH, SLC26A11, RNF213, LOC100294362, ENDOV, MIR4730, NPTX1, RP…
17q25.3	81,637,198-83,095,119	2.75712	2.72492	52	TSPAN10, PDE6G, OXLD1, CCDC137, ARL16, HGS, MRPL12, SLC25A10, GCGR, FAM195B, PPP1R27, P4HB, ARHGDIA, ALYREF, ANAPC11, NPB, PCYT2, SIRT7, MAFG, MAFG-AS1, PYCR1, MYADML2, NOTUM, ASPSCR1, STRA13, LRRC45, RAC3, DCXR, RFNG, GPS1, DUS1L, FASN, CCDC57, SLC16A3, CSNK1D, CD7, SECTM1, TEX19, UTS2R, OGFOD3, HEXDC, C17orf62, NARF, FOXK2, WDR45B, RAB40B, FN3KRP, FN3K, TBCD, ZNF750, B3GNTL1, METRNL
20q11.21	31,257,664-31,573,263	3	3	13	DEFB115, DEFB116, DEFB118, DEFB119, DEFB121, DEFB122, DEFB123, DEFB124, REM1, LINC00028, HM13, PSIMCT-1, HM13-AS1
Xq21.33	96,684,712-97,604,997	3	3	1	DIAPH2
A-H/A-L Shared Loss
1p36.13	19,339,530-19,799,917	1	1	7	CAPZB, MINOS1, MINOS1-NBL1, RPS14P3, NBL1, HTR6, TMCO4
4q21.3	86,015,123-86,815,149	1	1	2	MAPK10, PTPN13
5q15	93,541,872-93,741,637	1	1	6	NR2F1-AS1, NR2F1, MIR548AO, FAM172A, MIR2277, POU5F2
11q24.1-11q25	123,805,335-134,411,918	1	1	99	OR6M1, TMEM225, OR8D4, OR4D5, OR6T1, OR10S1, OR10G4, OR10G9, OR10G8, OR10G7, VWA5A, OR8G2, OR8G1, OR8G5, OR8D1, OR8D2, OR8B2, OR8B3, OR8B4, OR8B8, OR8B12, OR8A1, PANX3, TBRG1, SIAE, SPA17, NRGN, VSIG2, ESAM, MSANTD2, ROBO3, ROBO4, HEPN1, HEPACAM, CCDC15, SLC37A2, TMEM218, PKNOX2, FEZ1, EI24, STT3A, CHEK1, ACRV1, PATE1, PATE2, PATE3, PATE4, HYLS1, PUS3, DDX25, CDON, RPUSD4, FAM118B, SRPR, FOXRED1,…
13q11-13q34	18,834,403-114,327,328	1	1	459	ANKRD20A9P, LINC00442, RNU6-52P, TUBA3C, ANKRD26P3, LINC00421, TPTE2, MPHOSPH8, PSPC1, ZMYM5, ZMYM2, GJA3, GJB2, GJB6, CRYL1, MIR4499, IFT88, IL17D, N6AMT2, XPO4, LATS2, SAP18, SKA3, MRP63, MIPEPP3, ZDHHC20, MICU2, FGF9, LINC00424, BASP1P1, SGCG, SACS, SACS-AS1, LINC00327, TNFRSF19, MIPEP, C1QTNF9B-AS1, C1QTNF9B, ANKRD20A19P, SPATA13, MIR2276, SPATA13-AS1, C1QTNF9, PARP4, TPTE2P6, ATP12A, RNF17, …
16q23.1-16q23.3	76,277,278-83,795,376	1.67539	1.71086	28	CNTNAP4, MIR4719, MON1B, SYCE1L, ADAMTS18, NUDT7, VAT1L, CLEC3A, WWOX, MAF, DYNLRB2, CDYL2, CMC2, CENPN, ATMIN, C16orf46, GCSH, PKD1L2, BCMO1, GAN, MIR4720, CMIP, LOC100129617, PLCG2, SDR42E1, HSD17B2, MPHOSPH6, CDH13
18q12.1-18q22.3	26,016,253-76,970,727	1	1	209	SS18, PSMA8, TAF4B, KCTD1, LOC728606, AQP4, AQP4-AS1, CHST9, CDH2, MIR302F, DSC3, DSC2, DSC1, DSG1, DSG4, DSG3, DSG2, LOC100652770, TTR, B4GALT6, SLC25A52, TRAPPC8, RNF125, RNF138, MEP1B, GAREM, WBP11P1, KLHL14, CCDC178, ASXL3, NOL4, DTNA, MAPRE2, ZNF397, ZSCAN30, ZNF271, ZNF24, ZNF396, INO80C, MIR3975, GALNT1, MIR187, C18orf21, RPRD1A, SLC39A6, ELP2, MOCOS, FHOD3, TPGS2, KIAA1328, CELF4, MIR4318…
Xp21.1	31,119,228-33,211,519	1	1	1	DMD
Note: Number in Red Font: copy numbers of A-H and A-L shared gains and further amplified in one subclone

## Sheet: A-H VS A-L specific
Region	Location (Mb)	CN state	No. of genes	Genes
A-H-specific gain
9p22.3-9p22.2	14,734,666-16,870,706	2.36	8	FREM1, LOC389705, TTC39B, SNAPC3, PSIP1, CCDC171, C9orf92, BNC2
11q12.1-11q12.2	60,040,275-61,490,931	2.26	38	PLAC1L, MS4A3, MS4A2, MS4A6A, MS4A4A, MS4A6E, MS4A7, MS4A14, MS4A5, MS4A1, MS4A12, MS4A13, LINC00301, MS4A8, MS4A15, MS4A10, CCDC86, PTGDR2, ZP1, PRPF19, TMEM109, TMEM132A, SLC15A3, CD6, CD5, VPS37C, PGA3, PGA4, PGA5, VWCE, DDB1, DAK, CYB561A3, TMEM138, TMEM216, CPSF7, SDHAF2, PPP1R32
12p13.31-12p11.23	8,822,472-26,986,131	3	159	A2ML1, PHC1, M6PR, KLRG1, LINC00612, A2M-AS1, A2M, PZP, A2MP1, MIR1244-3, MIR1244-1, MIR1244-2, LOC100499405, LOC642846, DDX12P, KLRB1, LOC374443, CLEC2D, CLECL1, CD69, KLRF1, CLEC2B, KLRF2, CLEC2A, CLEC12A, CLEC1B, CLEC12B, CLEC9A, CLEC1A, CLEC7A, OLR1, TMEM52B, GABARAPL1, KLRD1, KLRK1, KLRC4-KLRK1, KLRC4, KLRC3, KLRC2, KLRC1, KLRAP1, MAGOHB, STYK1, YBX3, TAS2R7, TAS2R8, TAS2R9, TAS2R10, PRR4, P…
17q25.2	77,089,155-77,216,802	2.76	3	LINC00338, SEC14L1, SCARNA16
18p11.21	15,313,555-15,325,918	3	1	LOC644669
18q11.1-18q11.2	18,529,703-19,102,791	3	2	ROCK1, GREB1L
19q13.32	45,092,962-46,088,122	3	17	PPP1R37, NKPD1, TRAPPC6A, BLOC1S3, EXOC3L2, MARK4, CKM, KLC3, ERCC2, PPP1R13L, CD3EAP, ERCC1, FOSB, RTN2, PPM1N, VASP, OPA3
20q13.33	62,708,837-63,102,259	3	17	NTSR1, LINC00659, MRGBP, OGFR-AS1, OGFR, COL9A3, TCFL5, DPH3P1, DIDO1, GID8, SLC17A9, BHLHE23, LOC63930, LINC00029, LOC100144597, HAR1B, HAR1A
A-H-specific loss
4p16.3-4p15.31	53,285-18,021,860	1.65	176	ZNF595, ZNF718, ZNF876P, ZNF732, ZNF141, ABCA11P, ZNF721, PIGG, PDE6B, ATP5I, MYL5, MFSD7, PCGF3, LOC100129917, CPLX1, GAK, TMEM175, DGKQ, SLC26A1, IDUA, FGFRL1, RNF212, TMED11P, SPON2, LOC100130872, CTBP1, CTBP1-AS2, MAEA, UVSSA, CRIPAK, FAM53A, SLBP, TMEM129, TACC3, FGFR3, LETM1, WHSC1, SCARNA22, NELFA, MIR943, C4orf48, NAT8L, POLN, HAUS3, MXD4, MIR4800, ZFYVE28, LOC402160, RNF4, FAM193A, TNIP2…
4p15.31-4q13.1	20,729,210-62,012,575	1.65	144	KCNIP4, KCNIP4-IT1, LOC100505912, GPR125, GBA3, MIR548AJ2, PPARGC1A, MIR573, DHX15, SOD3, CCDC149, LGI2, SEPSECS, LOC285540, PI4K2B, ZCCHC4, ANAPC4, SLC34A2, SEL1L3, SMIM20, RBPJ, CCKAR, TBC1D19, STIM2, MIR4275, PCDH7, ARAP2, DTHD1, MIR4801, KIAA1239, C4orf19, RELL1, PGM2, TBC1D1, PTTG2, FLJ13197, KLF3, TLR10, TLR1, TLR6, FAM114A1, MIR574, TMEM156, KLHL5, WDR19, RFC1, KLB, RPL9, LIAS, LOC401127, …
4q13.1-4q21.23	65,319,563-85,722,533	1.56	153	EPHA5, LOC100144602, CENPC1, STAP1, UBA6, LOC550112, GNRHR, TMPRSS11D, TMPRSS11A, TMPRSS11GP, TMPRSS11F, LOC550113, SYT14L, FTLP10, TMPRSS11BNL, TMPRSS11B, YTHDC1, TMPRSS11E, UGT2B17, UGT2B15, UGT2B10, UGT2A3, UGT2B7, UGT2B11, UGT2B28, UGT2B4, UGT2A2, UGT2A1, SULT1B1, SULT1E1, CSN1S1, CSN2, STATH, HTN3, HTN1, CSN1S2AP, CSN1S2BP, C4orf40, ODAM, FDCSP, CSN3, CABS1, SMR3A, SMR3B, PROL1, MUC7, AMTN, …
4q21.23-4q28.1	86,823,468-123,319,450	1.56	173	SLC10A6, C4orf36, LOC100506746, AFF1, KLHL8, MIR5705, HSD17B13, HSD17B11, NUDT9, SPARCL1, DSPP, DMP1, IBSP, MEPE, SPP1, PKD2, ABCG2, PPM1K, HERC6, HERC5, PIGY, PYURF, HERC3, NAP1L5, FAM13A-AS1, FAM13A, TIGD2, GPRIN3, SNCA, LOC644248, MMRN1, CCSER1, GRID2, ATOH1, SMARCAD1, HPGDS, PDLIM5, BMPR1B, UNC5C, PDHA2, STPG2-AS1, STPG2, RAP1GDS1, TSPAN5, EIF4E, METAP1, MIR3684, ADH5, LOC100507053, ADH4, PCN…
4q28.1-4q32.3	125,316,399-168,187,690	1.61	145	FAT4, MIR2054, INTU, SLC25A31, HSPA4L, PLK4, MFSD8, C4orf29, LARP1B, PGRMC2, PHF17, SCLT1, C4orf33, PCDH10, PABPC4L, PCDH18, LINC00616, SLC7A11-AS1, SLC7A11, LINC00499, CCRN4L, ELF2, MGARP, NDUFC1, NAA15, RAB33B, SETD7, MGST2, MAML3, SCOC, LOC100129858, CLGN, LOC152586, ELMOD2, UCP1, TBC1D9, TNRC18P1, RNF150, ZNF330, IL15, INPP4B, USP38, GAB1, SMARCA5, GUSBP5, FREM3, GYPE, GYPB, GYPA, HHIP-AS1, H…
5q11.2-5q13.2	58,973,688-73,175,143	1.68	73	PDE4D, PART1, DEPDC1B, ELOVL7, ERCC8, NDUFAF2, SMIM15, ZSWIM6, C5orf64, KIF2A, DIMT1, IPO11, LRRC70, IPO11-LRRC70, HTR1A, RNF180, RGS7BP, FAM159B, SREK1IP1, CWC27, ADAMTS6, CENPK, PPWD1, TRIM23, TRAPPC13, SGTB, NLN, ERBB2IP, LOC100303749, SREK1, MAST4, CD180, PIK3R1, SLC30A5, CCNB1, CENPH, MRPS36, CDK7, CCDC125, TAF9, RAD17, MARVELD2, OCLN, GTF2H2C, GTF2H2D, LOC100272216, GUSBP3, SERF1A, SERF1B, …
5q13.3-5q14.1	74,721,204-78,985,785	1.76	30	GFM2, NSA2, FAM169A, GCNT4, ANKRD31, HMGCR, COL4A3BP, POLK, ANKDD1B, POC5, SV2C, IQGAP2, F2RL2, NCRUPAR, F2R, F2RL1, S100Z, CRHBP, AGGF1, ZBED3, SNORA47, ZBED3-AS1, PDE8B, WDR41, OTP, TBCA, AP3B1, SCAMP1, LHFPL2, ARSB
5q21.1-5q22.2	102,233,986-113,595,284	1.71	35	SLCO4C1, SLCO6A1, PAM, GIN1, PPIP5K2, C5orf30, NUDT12, RAB9BP1, EFNA5, FBXL17, HP07349, FER, PJA2, MAN2A1, LOC100289673, TMEM232, SLC25A46, TSLP, WDR36, CAMK4, STARD4, STARD4-AS1, NREP, NREP-AS1, EPB41L4A-AS1, SNORA13, EPB41L4A, FLJ11235, APC, SRP19, REEP5, DCP2, MCC, TSSK1B, YTHDC2
5q22.3-5q35.3	115,124,762-181,261,118	1.59	567	TRIM36, PGGT1B, CCDC112, FEM1C, TICAM2, TMED7-TICAM2, TMED7, CDO1, ATG12, AP3S1, AQPEP, ARL14EPL, COMMD10, SEMA6A, LOC728342, DTWD2, MIR1244-3, MIR1244-2, MIR1244-1, DMXL1, TNFAIP8, HSD17B4, FAM170A, PRR16, FTMT, SRFBP1, LOX, ZNF474, LOC100505841, SNCAIP, MGC32805, SNX2, SNX24, PPIC, PRDM6, CEP120, CSNK1G3, ZNF608, GRAMD3, ALDH7A1, PHAX, C5orf48, LMNB1, MARCH3, C5orf63, MEGF10, PRRC1, CTXN3, FLJ3…
9p21.3-9p21.1	21,277,688-28,670,285	1.75	33	IFNA22P, IFNA5, KLHL9, IFNA6, IFNA13, IFNA2, IFNA8, IFNA1, MIR31HG, IFNE, MIR31, MTAP, C9orf53, CDKN2A, CDKN2B-AS1, CDKN2B, DMRTA1, FLJ35282, ELAVL2, IZUMO3, TUSC1, LOC100506422, CAAP1, PLAA, IFT74, LRRC19, TEK, LINC00032, EQTN, MOB3B, IFNK, C9orf72, LINGO2
9p13.3-9q34.3	36,169,394-138,124,624	1.29	752	CCIN, CLTA, GNE, RNF38, MELK, MIR4475, PAX5, MIR4540, MIR4476, LOC100506710, ZCCHC7, GRHPR, ZBTB5, POLR1E, FBXO10, TOMM5, FRMPD1, TRMT10B, EXOSC3, DCAF10, SLC25A51, SHB, ALDH1B1, IGFBPL1, FAM95C, ANKRD18A, FAM201A, CNTNAP3, SPATA31A1, SPATA31A2, LOC653501, ZNF658B, FAM74A1, SPATA31A3, FAM74A3, ZNF658, SPATA31A5, SPATA31A4, SPATA31A7, MGC21881, KGFLP2, LOC643648, ANKRD20A2, ANKRD20A3, FAM95B1, FOX…
16q23.1	74,999,030-75,657,432	1.68	15	ZNRF1, LDHD, ZFP1, CTRB2, CTRB1, BCAR1, CFDP1, TMEM170A, CHST6, CHST5, TMEM231, GABARAPL2, ADAT1, KARS, TERF2IP
18q23	76,979,767-77,017,042	1	1	MBP
Xp22.33	283,734-2,500,960	1.76	16	PLCXD1, GTPBP6, LINC00685, PPP2R3B, SHOX, CRLF2, CSF2RA, MIR3690, IL3RA, SLC25A6, ASMTL-AS1, ASMTL, P2RY8, AKAP17A, ASMT, DHRSX
A-L-specific gain
2p14	68,041,130-68,252,531	3	4	C1D, WDR92, PNO1, PPP3R1
2q32.1	182,140,036-182,867,162	2.26	3	PDE1A, DNAJC10, FRZB
2q32.2-2q32.3	190,343,470-191,425,384	2.26	8	INPP1, MFSD6, TMEM194B, NAB1, GLS, STAT1, STAT4, MYO1B
15q25.1-15q25.2	78,759,203-82,284,930	2.25	31	ADAMTS7, MORF4L1, CTSH, RASGRF1, LOC729911, MIR184, ANKRD34C, TMED3, KIAA1024, MTHFS, ST20-MTHFS, ST20, C15orf37, BCL2A1, ZFAND6, FAH, LINC00927, ARNT2, ABHD17C, KIAA1199, MIR549, MESDC2, MIR4514, MESDC1, C15orf26, IL16, STARD5, TMC3, MEX3B, EFTUD1, FAM154B
15q25.3	84,748,635-86,316,963	2.25	9	ZNF592, ALPK3, SLC28A1, PDE8A, AKAP13, KLHL25, MIR1276, AGBL1, AGBL1-AS1
