# Supplementary material for: Genome-wide DNA copy number analysis in clonally expanded human ovarian cancer cells with distinct invasive/migratory capacities
Source: Oncotarget. 2017 Jan 20;8(9):15136–48. doi: 10.18632/oncotarget.14767 (PMC5362473; doi:10.18632/oncotarget.14767)
Supplement: Supplementary file 3 [file oncotarget-08-15136-s003.xlsx]

## Sheet: A-H-specific gain
GO-Term-BP	Count	%	PValue	Genes
GO:0050909~sensory perception of taste	14	6.93069	1.73203e-16	TAS2R13, TAS2R50, TAS2R14, TAS2R46, TAS2R19, TAS2R42, TAS2R9, TAS2R8, TAS2R43, TAS2R7, TAS2R31, TAS2R20, TAS2R30, TAS2R10
GO:0007166~cell surface receptor linked signal transduction	38	18.8119	1.3669e-05	GPRC5D, PRH1, PRH2, KLRK1, GPRC5A, GRIN2B, TAS2R46, IAPP, CLEC2D, TAS2R42, TAS2R9, TAS2R43, MS4A2, TAS2R8, TAS2R7, KLRF1, TAS2R20, KLRD1, KLRB1, PRB3, GPR19, GUCY2C, NTSR1, MARK4, CD3EAP, CLEC1A, TAS2R13, TAS2R50, TAS2R14, KLRG1, TAS2R19, EPS8, LRP6, TAS2R31, CLEC7A, TAS2R30, KLRC1, CLEC1B, TAS2R10
GO:0007600~sensory perception	20	9.90099	0.000353168	OPA3, PDE6H, TAS2R50, TAS2R13, TAS2R14, PRR4, CDKN1B, TAS2R46, GRIN2B, TAS2R19, IAPP, TAS2R9, TAS2R42, TAS2R8, TAS2R43, TAS2R7, TAS2R31, TAS2R20, TAS2R30, TAS2R10
GO:0050890~cognition	21	10.396	0.000555935	OPA3, PDE6H, TAS2R50, TAS2R13, TAS2R14, PRR4, KRAS, CDKN1B, TAS2R46, GRIN2B, TAS2R19, IAPP, TAS2R9, TAS2R42, TAS2R8, TAS2R43, TAS2R7, TAS2R31, TAS2R20, TAS2R30, TAS2R10
GO:0007606~sensory perception of chemical stimulus	14	6.93069	0.000854339	TAS2R13, TAS2R50, TAS2R14, TAS2R46, TAS2R19, TAS2R42, TAS2R9, TAS2R8, TAS2R43, TAS2R7, TAS2R31, TAS2R20, TAS2R30, TAS2R10
GO:0007186~G-protein coupled receptor protein signaling pathway	22	10.8911	0.00308613	PRB3, GPRC5D, PRH1, GPR19, PRH2, NTSR1, GPRC5A, TAS2R50, TAS2R13, TAS2R14, TAS2R46, TAS2R19, IAPP, TAS2R9, TAS2R42, MS4A2, TAS2R43, TAS2R8, TAS2R7, TAS2R31, TAS2R20, TAS2R30, TAS2R10
GO:0050877~neurological system process	23	11.3861	0.00344484	OPA3, NTSR1, PDE6H, TAS2R50, TAS2R13, TAS2R14, PRR4, KRAS, CDKN1B, TAS2R46, GRIN2B, TAS2R19, IAPP, TAS2R9, TAS2R42, TAS2R43, TAS2R8, TAS2R7, TAS2R31, TAS2R20, TAS2R30, TAS2R10, ERCC2
GO:0006952~defense response	13	6.43564	0.0180177	KLRC4, A2M, KLRC2, KLRC3, OLR1, CLEC1A, ABCC9, KLRG1, GRIN2B, KCNJ8, MS4A2, CLEC7A, CLEC1B
GO:0000718~nucleotide-excision repair, DNA damage removal	3	1.48515	0.0194872	DDB1, ERCC1, ERCC2
GO:0006968~cellular defense response	4	1.9802	0.0220972	KLRC4, KLRC2, KLRC3, KLRG1
GO:0008283~cell proliferation	10	4.9505	0.0281582	BCAT1, PRPF19, EPS8, IFLTD1, MS4A2, BHLHE41, CD5, EMP1, ERCC1, ERCC2
GO:0010107~potassium ion import	2	0.990099	0.0292075	ABCC9, KCNJ8
GO:0002220~innate immune response activating cell surface receptor signaling pathway	2	0.990099	0.0387539	KLRK1, CLEC7A
GO:0050906~detection of stimulus involved in sensory perception	3	1.48515	0.0486297	TAS2R14, GRIN2B, TAS2R43
GO:0033683~nucleotide-excision repair, DNA incision	2	0.990099	0.0575681	ERCC1, ERCC2
GO:0001580~detection of chemical stimulus involved in sensory perception of bitter taste	2	0.990099	0.0575681	TAS2R14, TAS2R43
GO:0006857~oligopeptide transport	2	0.990099	0.0575681	SLC15A3, SLC15A5
GO:0001775~cell activation	7	3.46535	0.0639916	PLCZ1, BLOC1S3, MS4A1, APOLD1, KLRK1, CLEC7A, ERCC1
GO:0015711~organic anion transport	3	1.48515	0.0694395	SLCO1B3, SLCO1A2, SLCO1B1
GO:0030036~actin cytoskeleton organization	6	2.9703	0.072268	KRAS, ROCK1, EPS8, CAPZA3, VASP, ARHGDIB
GO:0048610~reproductive cellular process	5	2.47525	0.0756903	PLCZ1, CAPZA3, PDE3A, ERCC1, MGST1
GO:0031294~lymphocyte costimulation	2	0.990099	0.0760168	KLRK1, CD5
GO:0031295~T cell costimulation	2	0.990099	0.0760168	KLRK1, CD5
GO:0050912~detection of chemical stimulus involved in sensory perception of taste	2	0.990099	0.0760168	TAS2R14, TAS2R43
GO:0050913~sensory perception of bitter taste	2	0.990099	0.0851063	TAS2R14, TAS2R43
GO:0002696~positive regulation of leukocyte activation	4	1.9802	0.086574	BLOC1S3, KLRK1, MS4A2, CD5
GO:0030029~actin filament-based process	6	2.9703	0.0892671	KRAS, ROCK1, EPS8, CAPZA3, VASP, ARHGDIB
GO:0050907~detection of chemical stimulus involved in sensory perception	2	0.990099	0.094107	TAS2R14, TAS2R43
GO:0050867~positive regulation of cell activation	4	1.9802	0.0961775	BLOC1S3, KLRK1, MS4A2, CD5
GO:0045088~regulation of innate immune response	3	1.48515	0.0986855	A2M, KLRK1, CLEC7A
KEGG PATHWAY	Count	%	PValue	Genes
hsa04742:Taste transduction	13	6.40394	7.5171e-13	TAS2R13, TAS2R50, TAS2R14, TAS2R46, TAS2R19, TAS2R42, TAS2R9, TAS2R8, TAS2R43, TAS2R7, TAS2R31, TAS2R20, TAS2R10
hsa04612:Antigen processing and presentation	5	2.46305	0.0199775	KLRC4, KLRC2, KLRC3, KLRD1, KLRC1
hsa04650:Natural killer cell mediated cytotoxicity	6	2.95567	0.0252449	KLRC2, KLRC3, KRAS, KLRK1, KLRD1, KLRC1
Note: GO terms in Red Font: GO terms with P values of < 0.05

## Sheet: A-H-specific loss
GO-Term-BP	Count	%	PValue	Genes
GO:0007156~homophilic cell adhesion	55	2.86309	3.86036e-22	PCDHA6, PCDHA7, PCDHA8, PCDHA9, PCDHA2, PCDHA3, PCDHA4, PCDHGA9, PCDHA5, PCDHGA8, PCDHGA7, PCDHGA6, PCDHA1, PCDHGA5, PCDHGA4, PCDHGA3, PCDHGA2, PCDHGA1, PCDHGB1, PCDH1, PCDHGA12, PCDHB9, PCDHGA10, PCDHB7, PCDHB8, PCDHGA11, PCDHB5, PCDHB6, PCDHB3, PCDHB4, CDHR2, PCDHGB7, PCDHB1, PCDHB2, PCDHGB6, PCDH7, PCDHGB3, PCDHGB2, PCDHGB5, PCDHGB4, DCHS2, PCDHB15, PCDHGC5, PCDHB14, PCDHB13, PCDHGC4, PCDHB12,…
GO:0016337~cell-cell adhesion	63	3.27954	8.71687e-11	PCDHA6, PCDHA7, PCDHA8, PCDHA9, PCDHA2, PCDHA3, PCDHA4, PCDHGA9, PCDHA5, PCDHGA8, PCDHGA7, PCDHGA6, PCDHA1, PCDHGA5, PCDHGA4, PCDHGA3, PCDHGA2, PCDHGA1, PCDHGB1, PCDH1, SYK, PCDHGA12, PCDHB9, PCDHGA10, PCDHB7, PCDHB8, PCDHGA11, PCDHB5, PCDHB6, PCDHB3, PCDHB4, CDHR2, PCDHGB7, PCDHB1, STXBP1, PCDHB2, PCDHGB6, PCDH7, PCDHGB3, CERCAM, PCDHGB2, PCDHGB5, PCDHGB4, ROR2, DCHS2, EMCN, PCDHB15, PCDHGC5, PC…
GO:0016339~calcium-dependent cell-cell adhesion	14	0.728787	2.29145e-08	PCDHB9, PCDHGA12, PCDHB7, PCDHB5, PCDHB6, PCDHB3, PCDHB4, PCDHB2, PCDHB14, PCDHGC5, PCDH12, PCDHGC4, PCDHB13, PCDHGC3, PCDHB11, PCDHB10, PCDHGB4, PCDHB16
GO:0007155~cell adhesion	109	5.67413	2.32069e-07	CTNNAL1, MAEA, MMRN1, MEGF10, TGFBI, SPON2, SYK, PCDHGA12, PCDHGA10, PCDHGA11, CDHR2, CERCAM, CTNNA1, PGM5, LAMC3, ROR2, IBSP, EMCN, AMTN, GNE, NINJ1, PCDHAC2, PCDHAC1, AGGF1, TEK, PCDHA10, PCDHA11, SCARB2, PCDHA12, PCDHA13, SPP1, PCDH10, PCDH12, RPSAP9, ECM2, PCDH18, OMD, FREM3, TSC1, CYFIP2, CFDP1, ABL1, ENG, PCDHA6, PCDHA7, PCDHA8, PCDHA9, PCDHA2, PCDHA3, PCDHA4, IGFBP7, NPNT, BCAR1, PCDHA5, P…
GO:0022610~biological adhesion	109	5.67413	2.47444e-07	CTNNAL1, MAEA, MMRN1, MEGF10, TGFBI, SPON2, SYK, PCDHGA12, PCDHGA10, PCDHGA11, CDHR2, CERCAM, CTNNA1, PGM5, LAMC3, ROR2, IBSP, EMCN, AMTN, GNE, NINJ1, PCDHAC2, PCDHAC1, AGGF1, TEK, PCDHA10, PCDHA11, SCARB2, PCDHA12, PCDHA13, SPP1, PCDH10, PCDH12, RPSAP9, ECM2, PCDH18, OMD, FREM3, TSC1, CYFIP2, CFDP1, ABL1, ENG, PCDHA6, PCDHA7, PCDHA8, PCDHA9, PCDHA2, PCDHA3, PCDHA4, IGFBP7, NPNT, BCAR1, PCDHA5, P…
GO:0043062~extracellular structure organization	35	1.82197	8.89248e-06	IBSP, DRD1, TNC, PCDHB14, PCDHB13, PCDHB11, PCDHB10, SPINK5, MUSK, PCDHB16, POMT1, TGFBI, LOX, B4GALT7, PCDHB9, LMX1B, RXFP1, PCDHB5, PCDHB6, TGFBR1, PCDHB3, MAP1B, DMP1, PCDHB4, PCDHB2, OLFML2A, ANXA2P1, ECM2, COL5A1, TSC1, PDGFRA, ADAMTS3, APBB2, ENG, ADAMTS2, F2R
GO:0007416~synaptogenesis	12	0.624675	0.000109359	PCDHB9, DRD1, PCDHB5, PCDHB6, PCDHB3, PCDHB16, MAP1B, PCDHB4, PCDHB2, PCDHB14, PCDHB13, PCDHB11, PCDHB10
GO:0007267~cell-cell signaling	85	4.42478	0.000187199	FGF5, FGF18, PMCHL2, GLRA1, GABRB2, AGTPBP1, SNCA, IL13, ENPEP, GABBR2, IL15, CXCL11, KCNIP1, CXCL10, MBP, DFNB31, BARX1, PCDH1, NMUR2, GRID2, SHC3, FGF1, FGF2, SYK, GABRG1, PCDHB9, GABRG2, IK, PCDHB5, STC2, PCDHB6, PCDHB3, PCDHB4, PCDHB2, EREG, CAMK4, GRM6, TXN, RAB14, CARTPT, EFNA5, FGFR4, DRD1, CPLX1, CXCL5, DRD5, CXCL9, PCDHB14, PCDHB13, CXCL6, PCDHB11, PCDHB10, KCNMB1, IFNA2, MUSK, IL17B, PC…
GO:0007214~gamma-aminobutyric acid signaling pathway	9	0.468506	0.000292437	GABRG1, GABRG2, GABRA2, GABRA1, SLC12A2, GABRA4, GABRB2, GABRA6, GABBR2
GO:0034308~monohydric alcohol metabolic process	5	0.260281	0.00037806	ADH4, ADH1C, ADH5, ADH6, ADH1B, ADH7, ADH1A
GO:0006069~ethanol oxidation	5	0.260281	0.00037806	ADH4, ADH1C, ADH5, ADH6, ADH1B, ADH7, ADH1A
GO:0006067~ethanol metabolic process	5	0.260281	0.00037806	ADH4, ADH1C, ADH5, ADH6, ADH1B, ADH7, ADH1A
GO:0007270~nerve-nerve synaptic transmission	11	0.572618	0.000404693	DRD1, GLRB, GLRA1, CAMK4, GABRA6, DRD5, SNCA, GRIN1, GRID2, SHC3, VDAC1
GO:0050808~synapse organization	16	0.8329	0.000463172	PCDHB9, DRD1, PCDHB5, PCDHB6, PCDHB3, TNC, PCDHB4, MAP1B, PCDHB2, PCDHB14, PCDHB13, PCDHB11, PCDHB10, MUSK, TSC1, PCDHB16, F2R
GO:0031214~biomineral formation	12	0.624675	0.000464248	IBSP, ODAM, AMBN, DSPP, HTN1, AMTN, ENAM, STATH, DMP1, HTN3, SPP1, OTOP1
GO:0009611~response to wounding	73	3.8001	0.00120976	F2RL2, NDST1, F2RL1, TLR1, TLR2, IL13, NFKB1, TLR4, IL15, MMRN1, CXCL11, TLR6, CXCL10, CASP6, S1PR3, GSN, TICAM2, CFI, LOX, FGF2, AP3B1, F12, IRGM, RXRA, STXBP1, CDO1, C8G, GNAQ, EREG, PDGFRA, KGFLP2, KGFLP1, CXCL1, ADAMTS13, TNC, DRD5, CXCL3, C5, CXCL2, CXCL9, NINJ1, PF4, CXCL6, PLAA, TMED7, IFNA2, FGG, IL17B, FGA, FGB, FCN2, ENTPD2, SPP1, TLR10, IL5, AIMP1, IL8, MAP1B, IL9, ANXA1, SMAD1, ANXA5,…
GO:0007169~transmembrane receptor protein tyrosine kinase signaling pathway	37	1.92608	0.00122042	FGF18, ZFAND5, FGF5, FGFR4, FGFR3, NDST1, BCAR1, AP3S1, CLNK, KIT, SLC2A8, MUSK, GAB1, TEK, PDGFC, SHC3, EGF, FGF1, RAPGEF1, FGF2, PIK3R1, CSF1R, CAMLG, STAP1, FLT4, KDR, EPHA5, ADRB2, EREG, ERBB2IP, NTRK2, PDGFRA, ROR2, HBEGF, PDGFRB, AREG, LCP2
GO:0007610~behavior	66	3.43571	0.00124445	CCKAR, GLRA1, GM2A, WFS1, HMGCR, CRHBP, OBP2B, UCHL1, SNCA, FER, CXCL11, CXCL10, HTR1A, FXN, NMUR2, SHC3, QRFP, FGF2, SYK, EGR1, GABRG2, PPBP, PTGDS, GNAQ, GRM6, CARTPT, PDGFRB, CXCL1, DRD1, CXCL5, NPY2R, DRD5, CXCL3, C5, CXCL2, CXCL9, PF4, KIT, CXCL6, TAL2, DOCK2, STRBP, LECT2, NMU, HPGDS, APBA1, IL4, GLRB, S100P, AIMP1, IL8, HTT, GRIN1, NPY1R, NR4A3, DBH, NPY5R, VDAC1, CXCL14, GRIA1, CXCL13, EC…
GO:0007268~synaptic transmission	45	2.34253	0.00218561	DRD1, PMCHL2, CPLX1, GLRA1, AGTPBP1, GABRB2, DRD5, SNCA, PCDHB14, PCDHB13, GABBR2, PCDHB11, PCDHB10, KCNIP1, KCNMB1, MBP, DFNB31, MUSK, PCDHB16, GRID2, PPP3CA, SHC3, FGF2, APBA1, PCDHB9, GABRG1, GABRG2, GLRB, GABRA2, PCDHB5, PCDHB6, GABRA6, PCDHB3, PCDHB4, GRIN1, PCDHB2, DBH, NPY5R, VDAC1, CAMK4, GRIA2, GRIA1, GRM6, RAB14, CARTPT, CACNA1B
GO:0007173~epidermal growth factor receptor signaling pathway	9	0.468506	0.00362128	CAMLG, ERBB2IP, EREG, BCAR1, GAB1, HBEGF, AREG, EGF, SHC3
GO:0007626~locomotory behavior	41	2.13431	0.00413567	CXCL1, DRD1, CXCL5, GLRA1, CXCL3, NPY2R, CXCL2, C5, UCHL1, SNCA, CXCL9, PF4, CXCL6, FER, CXCL11, CXCL10, DOCK2, FXN, QRFP, LECT2, FGF2, HPGDS, APBA1, SYK, IL4, GLRB, AIMP1, IL8, HTT, GRIN1, NPY1R, DBH, PPBP, PTGDS, CXCL14, CXCL13, GRM6, ECSCR, ADRA1B, PDGFRB, PBX3, ENG
GO:0001525~angiogenesis	25	1.30141	0.00661523	FGF18, EMCN, NAA15, ENPEP, EDNRA, SHB, AGGF1, HAND1, EGF, FGF1, FGF2, AIMP1, IL8, EGFL7, COL15A1, ANXA2P1, ARHGAP24, KDR, NOTCH1, HDAC3, EREG, EPGN, ECSCR, RBPJ, ENG
GO:0035065~regulation of histone acetylation	4	0.208225	0.00743174	SET, TAF7, SNCA, PPARGC1A
GO:0042060~wound healing	30	1.56169	0.00781915	F2RL2, ADAMTS13, DRD5, F2RL1, NINJ1, PF4, MMRN1, FGG, FGA, GSN, FGB, LOX, FGF2, ENTPD2, AP3B1, F12, STXBP1, SMAD1, ANXA5, COL5A1, CCNB1, NOTCH1, EREG, GNAQ, PDGFRA, HBEGF, KGFLP2, KGFLP1, ENG, F2R
GO:0030198~extracellular matrix organization	19	0.989068	0.00897791	IBSP, RXFP1, LMX1B, TGFBR1, DMP1, OLFML2A, ANXA2P1, ECM2, SPINK5, COL5A1, POMT1, TGFBI, PDGFRA, LOX, ADAMTS3, APBB2, B4GALT7, ADAMTS2, ENG
GO:0007167~enzyme linked receptor protein signaling pathway	47	2.44664	0.0103484	FGF18, ZFAND5, FGF5, FGFR4, FGFR3, NDST1, BCAR1, AP3S1, KIT, CLNK, SLC2A8, MSX2, UBE2D3, MUSK, GAB1, TEK, GDF9, PDGFC, SHC3, FGF1, EGF, RAPGEF1, FGF2, PIK3R1, CSF1R, SYK, CAMLG, STAP1, TGFBR1, FLT4, SMAD5, SMAD1, KDR, EPHA5, ADRB2, MSX1, EREG, ERBB2IP, NTRK2, PDGFRA, ROR2, HBEGF, PDGFRB, AREG, BMPR1B, ENG, LCP2
GO:0008542~visual learning	8	0.41645	0.0112826	DRD1, HMGCR, HTT, DRD5, GRIN1, ADRA1B, KIT, DBH
GO:0050905~neuromuscular process	13	0.676731	0.0128984	DRD1, GLRB, GLRA1, GM2A, FXN, AGTPBP1, GRIN1, UCHL1, POU4F3, GRID2, POU4F2, NR4A3, GRIN3A
GO:0010604~positive regulation of macromolecule metabolic process	102	5.30973	0.0133154	NCBP1, CDX1, WFS1, SNCA, TLR1, NAA15, RORB, TLR4, TLR6, ATOH1, PROP1, PDGFC, CCNA2, SYK, ANAPC2, F12, PCBD2, RXRA, ANAPC4, SKP1, IL21, PPARGC1A, PPARGC1B, TRIM32, PDGFRA, MAPK9, RNF20, CYTL1, ANAPC10, PSMB7, TAF9, MAML3, NKX2-5, RNF14, HNRNPAB, BMP3, MAML1, TGFBR1, GRIN1, TAF7, SRA1, SMAD5, NDFIP1, CDC23, NEUROG2, NR4A3, SMAD1, CDC26, UIMC1, NOTCH1, RNF4, EBF1, ADRA1B, AREG, ENG, FOXI1, KLF4, FAM…
GO:0052572~response to host immune response	4	0.208225	0.0138152	TLR2, GUCY1A3, TLR4, TLR6
GO:0052564~response to immune response of other organism during symbiotic interaction	4	0.208225	0.0138152	TLR2, GUCY1A3, TLR4, TLR6
GO:0001964~startle response	6	0.312337	0.0138782	DRD1, GLRB, GLRA1, GRIN1, GRID2, GRIN3A
GO:0019226~transmission of nerve impulse	47	2.44664	0.0151277	DRD1, PMCHL2, CPLX1, GLRA1, AGTPBP1, GABRB2, DRD5, SNCA, PCDHB14, PCDHB13, GABBR2, PCDHB11, PCDHB10, KCNIP1, KCNMB1, MBP, DFNB31, MUSK, PCDHB16, NMUR2, GRID2, PPP3CA, SHC3, FGF2, APBA1, PCDHB9, GABRG1, GABRG2, GLRB, GABRA2, PCDHB5, PCDHB6, GABRA6, PCDHB3, PCDHB4, GRIN1, PCDHB2, DBH, NPY5R, VDAC1, CAMK4, GRIA2, TSC1, GRIA1, GRM6, RAB14, CARTPT, CACNA1B
GO:0031623~receptor internalization	5	0.260281	0.0156265	GTF2H2D, GTF2H2C, GRIA2, GRIA1, SNCA, GRK4, GTF2H2, GTF2H2B
GO:0006954~inflammatory response	44	2.29047	0.0166138	CXCL1, NDST1, CXCL3, CXCL2, C5, TLR1, TLR2, CXCL9, IL13, TLR4, NFKB1, CXCL6, IL15, TLR6, CXCL11, CXCL10, PLAA, IFNA2, S1PR3, CASP6, TMED7, IL17B, FCN2, TICAM2, CFI, SPP1, F12, TLR10, IL5, AIMP1, IL8, RXRA, IRGM, IL9, ANXA1, SMAD1, CDO1, CD180, C8G, ORM1, CXCL13, BMPR1B, CD14, ORM2, F2R
GO:0048514~blood vessel morphogenesis	31	1.61374	0.0167934	FGF18, EMCN, NAA15, ENPEP, PRRX2, EDNRA, SHB, HAND1, AGGF1, EGF, FGF1, NKX2-5, FGF2, AIMP1, IL8, EGFL7, TGFBR1, COL15A1, ANXA2P1, DBH, ARHGAP24, KDR, NOTCH1, HDAC3, EREG, EPGN, NTRK2, ECSCR, ADRA1B, RBPJ, ENG
GO:0048168~regulation of neuronal synaptic plasticity	9	0.468506	0.0178464	EGR1, DRD1, S100P, DRD5, SNCA, GRIN1, KIT, CAMK2A, DBN1
GO:0045777~positive regulation of blood pressure	7	0.364394	0.0180285	TACR3, DRD5, ADRA1B, ADH5, CARTPT, QRFP, ENG
GO:0045859~regulation of protein kinase activity	46	2.39459	0.0183134	TRAF2, DRD1, HMGCR, DRD5, C5, TNFSF15, LPAR1, KIT, TLR6, CCNG1, CD74, SPRY4, PRKACG, EDNRA, CDKN2A, CDKN2B, PPP2CA, GAB1, NPM1, C1QTNF2, PDGFC, ADRA2C, EGF, FGF2, SYK, APC, ANAPC2, DGKQ, TGFBR1, TAF7, HERC5, CRIPAK, CENPE, CDK7, CDC25C, ADRB2, TSC1, EREG, RGS3, EPGN, GADD45G, ZFYVE28, CKS2, CARTPT, IL2, F2R
GO:0051338~regulation of transferase activity	49	2.55075	0.018354	TRAF2, FTMT, DRD1, HMGCR, DRD5, C5, TNFSF15, LPAR1, KIT, TLR6, CCNG1, CD74, SPRY4, PRKACG, EDNRA, CDKN2A, CDKN2B, FXN, PPP2CA, GAB1, NPM1, C1QTNF2, PDGFC, ADRA2C, EGF, FGF2, APC, SYK, ANAPC2, DGKQ, TGFBR1, TAF7, HERC5, CRIPAK, CENPE, CDK7, CDC25C, VAV2, ADRB2, TSC1, EREG, RGS3, EPGN, GADD45G, ZFYVE28, CKS2, CARTPT, IL2, F2R
GO:0031644~regulation of neurological system process	24	1.24935	0.0184636	EGR1, DRD1, SNCAIP, S100P, GLRA1, HTT, DRD5, GRIN1, MAP1B, SNCA, STXBP1, KIT, NPY5R, CD38, ADRB2, GRIA2, NTRK2, USP46, CARTPT, PPP3CA, CAMK2A, DBN1, NMU, F2R
GO:0001501~skeletal system development	43	2.23842	0.0191942	IBSP, FGF18, ZFAND5, TAPT1, OSTF1, FGFR3, PDLIM7, NDST1, ENAM, STATH, TCOF1, CYTL1, PRRX2, SLC26A2, MSX2, DSPP, NKX3-2, LECT2, PAPSS1, PCSK5, GUSBP3, PITX1, SPP1, IDUA, BMP3, EVC, TGFBR1, DMP1, SMAD5, GAS1, SMAD1, SPARC, MEPE, ANXA2P1, AMBN, MSX1, GNAQ, PDGFRA, ROR2, PDGFRB, SHOX, BMPR1B, TLL1
GO:0010038~response to metal ion	21	1.09318	0.0197271	SEC31A, HTT, RXRA, ALG2, SNCA, ALDOB, SLC34A1, LEF1, KCNIP1, KCNMB1, SOD3, CASP6, FGG, DUSP1, GRIA2, FGA, FXN, GSN, FGB, MAPK9, SLC30A5
GO:0043549~regulation of kinase activity	47	2.44664	0.0209529	TRAF2, DRD1, HMGCR, DRD5, C5, TNFSF15, LPAR1, KIT, TLR6, CCNG1, CD74, SPRY4, PRKACG, EDNRA, CDKN2A, CDKN2B, PPP2CA, GAB1, NPM1, C1QTNF2, PDGFC, ADRA2C, EGF, FGF2, APC, SYK, ANAPC2, DGKQ, TGFBR1, TAF7, HERC5, CRIPAK, CENPE, CDK7, CDC25C, VAV2, ADRB2, TSC1, EREG, RGS3, EPGN, GADD45G, ZFYVE28, CKS2, CARTPT, IL2, F2R
GO:0006631~fatty acid metabolic process	29	1.50963	0.021719	PTGES2, PTGS1, SNCA, ADH7, LTC4S, CD74, ACOX3, PTGES, ETFDH, BDH2, ELOVL7, HSD17B4, ELOVL6, SCD5, HADH, ACSL6, HPGDS, SYK, AASDH, PTGR1, CRAT, PPARGC1A, C9ORF3, CEL, BAAT, PTGDS, SLC27A6, FABP2, MGST2, SLC27A4
GO:0001944~vasculature development	35	1.82197	0.0224468	FGF18, ZFAND5, EMCN, NAA15, ENPEP, PRRX2, EDNRA, SHB, PROP1, HAND1, AGGF1, LOX, EGF, FGF1, NKX2-5, FGF2, AIMP1, IL8, EGFL7, TGFBR1, COL15A1, ANXA2P1, DBH, ARHGAP24, COL5A1, KDR, NOTCH1, HDAC3, EREG, EPGN, NTRK2, ECSCR, ADRA1B, RBPJ, ENG
GO:0031057~negative regulation of histone modification	4	0.208225	0.0224804	SET, TAF7, SNCA, PAX5
GO:0001774~microglial cell activation	4	0.208225	0.0224804	SNCA, TLR2, TLR4, TLR6
GO:0008284~positive regulation of cell proliferation	53	2.75898	0.0231105	FGF18, FTMT, BTC, IL13, IL15, PRRX2, CXCL10, S1PR3, HTR1A, FXN, PDGFC, FGF1, CCNA2, FGF2, SYK, IL21, PURA, CD38, ADRB2, EREG, PDGFRA, PDGFRB, KGFLP2, IL12B, KGFLP1, CSF2, FGFR4, FGFR3, CXCL5, KIT, OTP, AGGF1, NPM1, CAMK2D, EGF, NKX2-5, PGGT1B, IL4, IL3, NACC2, IL5, TGFBR1, FLT4, IL9, GAS1, NPY5R, KDR, NOTCH1, EPGN, HBEGF, MAB21L2, F2R, IL2
GO:0007632~visual behavior	8	0.41645	0.0239338	DRD1, HMGCR, HTT, DRD5, GRIN1, ADRA1B, KIT, DBH
GO:0046456~icosanoid biosynthetic process	8	0.41645	0.0239338	PTGES2, PTGDS, PTGS1, LTC4S, CD74, HPGDS, MGST2, C9ORF3, SYK
GO:0009953~dorsal/ventral pattern formation	12	0.624675	0.0246781	PROP1, KIF3A, LMX1B, GSX2, LHX2, CXXC4, PTCH1, HHIP, GAS1, BMPR1B, NKX6-1, APC
GO:0060259~regulation of feeding behavior	3	0.156169	0.0254532	HTR1A, TACR3, QRFP
GO:0035067~negative regulation of histone acetylation	3	0.156169	0.0254532	SET, TAF7, SNCA
GO:0001568~blood vessel development	34	1.76991	0.0260655	FGF18, EMCN, NAA15, ENPEP, PRRX2, EDNRA, SHB, PROP1, HAND1, AGGF1, LOX, EGF, FGF1, NKX2-5, FGF2, AIMP1, IL8, EGFL7, TGFBR1, COL15A1, ANXA2P1, DBH, ARHGAP24, COL5A1, KDR, NOTCH1, HDAC3, EREG, EPGN, NTRK2, ECSCR, ADRA1B, RBPJ, ENG
GO:0045935~positive regulation of nucleobase, nucleoside, nucleotide and nucleic acid metabolic process	75	3.90422	0.0277609	NCBP1, CDX1, FAM175A, NAA15, NFKB1, RORB, ATOH1, PROP1, GUCY1A3, POU4F2, PDGFC, FGF2, CCNA2, EGR1, PCBD2, RXRA, LEF1, TTF1, CDK7, PPARGC1A, PPARGC1B, MED7, MURC, ADRB2, EREG, PDGFRA, NSD1, RNF20, CLOCK, SMARCAD1, CSF2, ABLIM2, DRD1, ABLIM3, DRD5, CYTL1, ABCA1, ERCC8, HAND1, SQSTM1, TAF9, MAML3, NKX2-5, RNF14, HNRNPAB, IL4, IL3, BMP3, IL5, LMX1B, MAML1, TGFBR1, SRA1, TAF7, SMAD5, GRIN1, NEUROG2, A…
GO:0044057~regulation of system process	41	2.13431	0.027997	DRD1, SNCAIP, MYL5, TACR3, GLRA1, DRD5, PTGS1, SNCA, BTC, KIT, ANXA6, NMUR2, GUCY1A3, PPP3CA, SLC22A5, TLX3, NKX2-5, CAMK2A, NMU, EGR1, S100P, GSX2, HTT, MAP1B, GRIN1, STXBP1, NPY1R, DBH, NPY5R, CD38, ADRB2, GRIA2, NTRK2, ADRA1B, USP46, CARTPT, HBEGF, PBX3, DBN1, IL2, F2R
GO:0030168~platelet activation	8	0.41645	0.0281967	FGG, FGA, ADAMTS13, FGB, STXBP1, PF4, ENTPD2, F2R
GO:0031056~regulation of histone modification	5	0.260281	0.0290367	SET, TAF7, SNCA, PAX5, PPARGC1A
GO:0045907~positive regulation of vasoconstriction	5	0.260281	0.0290367	CD38, PTGS1, NPY1R, DBH, F2R
GO:0015893~drug transport	5	0.260281	0.0290367	SLC2A8, TLR2, HIATL1, SLC22A5, SLC46A2
GO:0043576~regulation of respiratory gaseous exchange	5	0.260281	0.0290367	GLRA1, GSX2, GRIN1, TLX3, PBX3
GO:0001975~response to amphetamine	6	0.312337	0.029092	DRD1, DRD5, GRIN1, ADRA1B, PPP3CA, DBH
GO:0015698~inorganic anion transport	16	0.8329	0.0291256	GABRG1, GABRG2, GLRB, GABRA2, GABRA1, GLRA1, GABRA4, SLC12A2, GABRA6, SLC34A1, SLC26A1, SLC26A2, SLC34A3, SLC34A2, CLIC3, FCN1
GO:0032355~response to estradiol stimulus	11	0.572618	0.0294452	CASP6, CD38, TACR3, DUSP1, MAP1B, PDGFRA, PTCH1, NPY1R, CCNA2, NKX2-5, RNF14
GO:0006935~chemotaxis	24	1.24935	0.0296395	IL4, CXCL1, AIMP1, CXCL5, IL8, CXCL3, CXCL2, C5, CXCL9, PF4, CXCL6, FER, CXCL11, CXCL10, DOCK2, PPBP, CXCL14, CXCL13, ECSCR, PDGFRB, LECT2, FGF2, ENG, SYK
GO:0042330~taxis	24	1.24935	0.0296395	IL4, CXCL1, AIMP1, CXCL5, IL8, CXCL3, CXCL2, C5, CXCL9, PF4, CXCL6, FER, CXCL11, CXCL10, DOCK2, PPBP, CXCL14, CXCL13, ECSCR, PDGFRB, LECT2, FGF2, ENG, SYK
GO:0006690~icosanoid metabolic process	10	0.520562	0.0311037	PTGR1, PTGES2, PTGDS, PTGES, PTGS1, LTC4S, CD74, HPGDS, MGST2, C9ORF3, SYK
GO:0042891~antibiotic transport	4	0.208225	0.0334587	SLC2A8, TLR2, HIATL1, SLC46A2
GO:0007249~I-kappaB kinase/NF-kappaB cascade	12	0.624675	0.0342057	TRAF2, IKBKAP, TLR10, TLR1, TNFSF15, G3BP2, TLR2, TIFA, TLR4, TLR6, TMED7, TICAM2, TNIP2
GO:0050678~regulation of epithelial cell proliferation	13	0.676731	0.0348149	GAS1, KDR, EDNRA, NOTCH1, EREG, CDKN2B, EPGN, PTCH1, KGFLP2, FGF1, KGFLP1, FGF2, APC
GO:0007088~regulation of mitosis	11	0.572618	0.0369115	MAD2L1, EREG, EPGN, BTC, CDC23, CENPE, ANAPC10, EGF, CDC25C, NEK6, APC
GO:0051054~positive regulation of DNA metabolic process	11	0.572618	0.0369115	IL4, CSF2, ERCC8, IL3, EREG, FAM175A, PDGFRA, PDGFC, AREG, UIMC1, IL2
GO:0051783~regulation of nuclear division	11	0.572618	0.0369115	MAD2L1, EREG, EPGN, BTC, CDC23, CENPE, ANAPC10, EGF, CDC25C, NEK6, APC
GO:0032410~negative regulation of transporter activity	5	0.260281	0.0376639	ADRB2, SNCA, NDFIP1, STIM2, PKD2
GO:0048167~regulation of synaptic plasticity	12	0.624675	0.0378899	EGR1, CD38, DRD1, S100P, HTT, DRD5, SNCA, GRIN1, MAP1B, KIT, CAMK2A, DBN1
GO:0006636~unsaturated fatty acid biosynthetic process	8	0.41645	0.0381984	PTGES2, PTGDS, PTGS1, LTC4S, CD74, HPGDS, MGST2, C9ORF3, SYK
GO:0051969~regulation of transmission of nerve impulse	22	1.14524	0.038659	EGR1, DRD1, SNCAIP, S100P, GLRA1, HTT, DRD5, GRIN1, SNCA, MAP1B, STXBP1, KIT, NPY5R, CD38, GRIA2, NTRK2, USP46, CARTPT, PPP3CA, CAMK2A, DBN1, NMU
GO:0042254~ribosome biogenesis	19	0.989068	0.0402282	NAF1, SDAD1, EXOSC9, SURF6, GAR1, LSM6, EXOSC2, EXOSC3, NOP14, CDKN2A, WDR36, WDR55, TSC1, RPS14, NPM1, FBLL1, RPL7A, NHP2, NSA2
GO:0031328~positive regulation of cellular biosynthetic process	80	4.1645	0.0414941	CDX1, TLR1, NAA15, NFKB1, RORB, TLR4, TLR6, ATOH1, PROP1, GUCY1A3, POU4F2, PDGFC, FGF2, CCNA2, SYK, EGR1, PCBD2, RXRA, LEF1, TTF1, CDK7, IL21, PPARGC1A, PPARGC1B, MED7, MURC, ADRB2, EREG, PDGFRA, IL12B, NSD1, RNF20, CLOCK, SMARCAD1, CSF2, ABLIM2, DRD1, ABLIM3, DRD5, CYTL1, ABCA1, HAND1, SQSTM1, NPM1, C1QTNF2, TAF9, MAML3, NKX2-5, RNF14, HNRNPAB, IL4, IL3, BMP3, IL5, LMX1B, MAML1, TGFBR1, GRIN1, S…
GO:0051052~regulation of DNA metabolic process	18	0.937012	0.0414976	SMARCAD1, IL4, CSF2, IL3, FAM175A, NDFIP1, TTF1, TERF2IP, RAD50, UIMC1, ERCC8, EREG, PPP2CA, PDGFRA, PDGFC, AREG, RAD17, IL2
GO:0010564~regulation of cell cycle process	18	0.937012	0.0414976	BTC, CDC23, NEUROG1, ANAPC10, CENPE, GAS1, CDC25C, PLK4, CDKN2A, MAD2L1, EREG, EPGN, NPM1, CAMK2D, APBB2, EGF, NEK6, APC
GO:0042445~hormone metabolic process	17	0.884956	0.0427018	HSD17B11, HTT, ASMT, CRHBP, NR3C1, AFP, LRAT, CPE, SULT1B1, ADH4, ASMTL, UGT2B11, FOXE1, UGT2B4, SULT1E1, FGF2, PCSK5
GO:0048169~regulation of long-term neuronal synaptic plasticity	6	0.312337	0.0434684	EGR1, DRD1, DRD5, SNCA, GRIN1, KIT
GO:0050878~regulation of body fluid levels	21	1.09318	0.0456089	F2RL2, F12, ADAMTS13, WFS1, STATH, F2RL1, STXBP1, PF4, ANXA5, MMRN1, ANXA2P1, CEL, FGG, GNAQ, FGA, FGB, SLC22A4, RAB14, ENTPD2, F2R, AP3B1
GO:0002087~regulation of respiratory gaseous exchange by neurological system process	4	0.208225	0.0467053	GLRA1, GSX2, TLX3, PBX3
GO:0052173~response to defenses of other organism during symbiotic interaction	4	0.208225	0.0467053	TLR2, GUCY1A3, TLR4, TLR6
GO:0075136~response to host	4	0.208225	0.0467053	TLR2, GUCY1A3, TLR4, TLR6
GO:0044003~modification by symbiont of host morphology or physiology	4	0.208225	0.0467053	ALB, TLR2, TLR4, TLR6
GO:0052200~response to host defenses	4	0.208225	0.0467053	TLR2, GUCY1A3, TLR4, TLR6
GO:0044065~regulation of respiratory system process	4	0.208225	0.0467053	GLRA1, GSX2, TLX3, PBX3
GO:0042116~macrophage activation	5	0.260281	0.0476008	SNCA, TLR1, TLR2, TLR4, TLR6
GO:0032760~positive regulation of tumor necrosis factor production	5	0.260281	0.0476008	CARD9, TLR2, PF4, TLR4, CD14
GO:0060292~long term synaptic depression	3	0.156169	0.0477068	CD38, DRD1, DRD5
GO:0015824~proline transport	3	0.156169	0.0477068	SLC36A1, SLC36A2, SLC6A7
GO:0006457~protein folding	25	1.30141	0.0484744	GRPEL2, GRPEL1, WFS1, GRXCR1, CWC27, DNAJB14, CANX, CD74, LRPAP1, TOR2A, ERP44, TTC1, DNAJC18, PFDN1, CLGN, TBCA, PPID, PPIC, TOR1A, HSPA4L, TOR1B, FKBP15, SIL1, PPWD1, HSPA9
GO:0051173~positive regulation of nitrogen compound metabolic process	75	3.90422	0.0494495	NCBP1, CDX1, FAM175A, NAA15, NFKB1, RORB, ATOH1, PROP1, GUCY1A3, POU4F2, PDGFC, FGF2, CCNA2, EGR1, PCBD2, RXRA, LEF1, TTF1, CDK7, PPARGC1A, PPARGC1B, MED7, MURC, ADRB2, EREG, PDGFRA, NSD1, RNF20, CLOCK, SMARCAD1, CSF2, ABLIM2, DRD1, ABLIM3, DRD5, CYTL1, ABCA1, ERCC8, HAND1, SQSTM1, TAF9, MAML3, NKX2-5, RNF14, HNRNPAB, IL4, IL3, BMP3, IL5, LMX1B, MAML1, TGFBR1, SRA1, TAF7, SMAD5, GRIN1, NEUROG2, A…
GO:0033559~unsaturated fatty acid metabolic process	10	0.520562	0.0494966	PTGR1, PTGES2, PTGDS, PTGES, PTGS1, LTC4S, CD74, HPGDS, MGST2, C9ORF3, SYK
GO:0007585~respiratory gaseous exchange	8	0.41645	0.0502775	EDNRA, MAN2A1, ZFAND5, NDST1, TMPRSS11D, ADH5, TLX3, PBX3
GO:0034754~cellular hormone metabolic process	11	0.572618	0.0504141	HSD17B11, AFP, LRAT, ADH4, ASMT, ASMTL, UGT2B11, UGT2B4, NR3C1, SULT1E1, FGF2
GO:0006820~anion transport	21	1.09318	0.0515965	GABRG1, GABRG2, GLRB, GABRA2, GABRA1, GLRA1, GABRA4, SLC12A2, HTT, GABRA6, SLC34A1, SLC10A6, SLC26A1, SLC26A2, SLC34A3, SLC34A2, VDAC1, CLIC3, FCN1, SLC4A9, SLC4A4
GO:0007243~protein kinase cascade	46	2.39459	0.0517147	TRAF2, FGFR3, NDST1, TLR1, C5, TLR2, TNFSF15, TLR4, LPAR1, KIT, TLR6, CD74, PRKACG, TMED7, PPP2CA, GAB1, C1QTNF2, PKD2, TICAM2, ADRA2C, TNIP2, EGF, FGF1, RAPGEF2, FGF2, PIK3R1, SYK, TEC, IKBKAP, TLR10, DGKQ, TGFBR1, G3BP2, TIFA, WNK2, SMAD1, DAPK1, SH2D3C, RGS3, EPGN, GADD45G, ADRA1B, ROR2, CARTPT, MAPK9, TXK, F2R
GO:0030071~regulation of mitotic metaphase/anaphase transition	6	0.312337	0.0519995	MAD2L1, CDC23, CENPE, ANAPC10, NEK6, APC
GO:0008543~fibroblast growth factor receptor signaling pathway	7	0.364394	0.0521292	FGF5, FGF18, FGFR4, FGFR3, NDST1, FGF1, FGF2
GO:0030199~collagen fibril organization	7	0.364394	0.0521292	LMX1B, TGFBR1, LOX, ADAMTS3, ANXA2P1, ADAMTS2, COL5A1
GO:0009891~positive regulation of biosynthetic process	80	4.1645	0.0533406	CDX1, TLR1, NAA15, NFKB1, RORB, TLR4, TLR6, ATOH1, PROP1, GUCY1A3, POU4F2, PDGFC, FGF2, CCNA2, SYK, EGR1, PCBD2, RXRA, LEF1, TTF1, CDK7, IL21, PPARGC1A, PPARGC1B, MED7, MURC, ADRB2, EREG, PDGFRA, IL12B, NSD1, RNF20, CLOCK, SMARCAD1, CSF2, ABLIM2, DRD1, ABLIM3, DRD5, CYTL1, ABCA1, HAND1, SQSTM1, NPM1, C1QTNF2, TAF9, MAML3, NKX2-5, RNF14, HNRNPAB, IL4, IL3, BMP3, IL5, LMX1B, MAML1, TGFBR1, GRIN1, S…
GO:0050804~regulation of synaptic transmission	20	1.04112	0.0572207	EGR1, DRD1, SNCAIP, S100P, HTT, DRD5, GRIN1, SNCA, MAP1B, STXBP1, KIT, NPY5R, CD38, GRIA2, NTRK2, USP46, PPP3CA, CAMK2A, DBN1, NMU
GO:0031400~negative regulation of protein modification process	18	0.937012	0.058404	ANAPC2, TAF7, ANAPC4, SNCA, CDC23, PAX5, ANAPC10, CDC26, PSMB7, CDKN2A, SET, MAD2L1, TSC1, PPP2CA, PPP2R4, PSMD5, ENG, IL2
GO:0030323~respiratory tube development	16	0.8329	0.058836	FGF18, FGFR4, TGFBR1, KDR, MAN2A1, NOTCH1, PDGFRA, HOPX, KGFLP2, HHIP, LOX, FGF1, FGF2, KGFLP1, ADAMTS2, PCSK5
GO:0030901~midbrain development	5	0.260281	0.0588417	TAL2, MSX1, NDST1, BARHL1, SMAD1
GO:0051148~negative regulation of muscle cell differentiation	5	0.260281	0.0588417	HDAC3, NOTCH1, EREG, PRDM6, NKX2-5
GO:0006821~chloride transport	11	0.572618	0.0610422	GABRG1, GABRG2, GABRA2, GLRB, GABRA1, GLRA1, CLIC3, SLC12A2, GABRA4, GABRA6, SLC26A1
GO:0042127~regulation of cell proliferation	89	4.633	0.0615971	FTMT, FGF18, CNOT8, IGFBP7, BTC, PTGS1, FGFRL1, TNFSF15, IL13, GNRHR, PRRX2, IL15, CXCL10, EDNRA, S1PR3, HTR1A, CDKN2A, FXN, CDKN2B, PTGES, PDGFC, IFNK, FGF1, FGF2, CCNA2, SYK, CTBP1, RXRA, IL21, PURA, MXD4, CD38, ADRB2, MSX1, EREG, PDGFRA, PDGFRB, KGFLP2, IL12B, SCGB3A1, KGFLP1, CXCL1, CSF2, FGFR4, PPP2R3B, FGFR3, CXCL5, KIT, OTP, MSX2, AGGF1, NPM1, TEK, CAMK2D, EGF, B4GALT7, NKX2-5, FGFBP1, PGG…
GO:0060134~prepulse inhibition	4	0.208225	0.0621177	DRD1, GRIN1, GRID2, GRIN3A
GO:0051085~chaperone mediated protein folding requiring cofactor	4	0.208225	0.0621177	TOR2A, TOR1A, TOR1B, CD74
GO:0042523~positive regulation of tyrosine phosphorylation of Stat5 protein	4	0.208225	0.0621177	IL4, CSF2, IL3, IL2
GO:0009416~response to light stimulus	20	1.04112	0.0644732	DRD1, TRPC3, HMGCR, HTT, DRD5, RRH, GRIN1, KIT, DBH, UBE2B, GTF2H2, GTF2H2B, PDE6B, ERCC8, XPA, GTF2H2D, GTF2H2C, DUSP1, GRM6, ADRA1B, IL12B, NMU, CLOCK
GO:0010557~positive regulation of macromolecule biosynthetic process	75	3.90422	0.0655077	CDX1, TLR1, NAA15, NFKB1, RORB, TLR4, TLR6, ATOH1, PROP1, POU4F2, PDGFC, FGF2, CCNA2, SYK, EGR1, PCBD2, RXRA, LEF1, TTF1, CDK7, IL21, PPARGC1A, PPARGC1B, MED7, MURC, ADRB2, EREG, PDGFRA, IL12B, NSD1, RNF20, CLOCK, SMARCAD1, CSF2, ABLIM2, ABLIM3, CYTL1, HAND1, SQSTM1, C1QTNF2, TAF9, MAML3, NKX2-5, RNF14, HNRNPAB, IL4, IL3, BMP3, IL5, LMX1B, MAML1, TGFBR1, GRIN1, SRA1, IL9, TAF7, SMAD5, NEUROG2, AF…
GO:0006913~nucleocytoplasmic transport	22	1.14524	0.065737	RBM22, RANBP17, NCBP1, TMCO6, DRD1, HTT, IPO11, PHAX, NUP214, SEC61B, SET, CAMK4, TSC1, LOC728554, NPM1, NUP54, GLE1, PPP3CA, FGF2, THOC3, TNPO1, F2R, HSPA9
GO:0002274~myeloid leukocyte activation	9	0.468506	0.0666109	CSF2, CPLX2, IL8, SNCA, TLR1, TLR2, TLR4, TLR6, LCP2
GO:0018108~peptidyl-tyrosine phosphorylation	9	0.468506	0.0666109	CLK4, PDGFRA, PDGFRB, KIT, FER, EGF, ABL1, F2R, SYK
GO:0045597~positive regulation of cell differentiation	30	1.56169	0.0683664	CSF2, PDLIM7, BTC, PF4, NFKB1, KIT, CD74, OTP, ATOH1, CDKN2B, POU4F2, NKX2-5, FGF2, SYK, AP3B1, APC, SH3PXD2B, PHOX2B, IL5, SMAD5, MAP1B, SMAD1, IL21, NKX6-1, NOTCH1, HOPX, MAPK9, SEMA4D, BMPR1B, IL2
GO:0043112~receptor metabolic process	7	0.364394	0.0688141	MUSK, GTF2H2D, CAMLG, GTF2H2C, GRIA2, GRIA1, SNCA, GRK4, GTF2H2, GTF2H2B
GO:0009100~glycoprotein metabolic process	27	1.40552	0.0694519	GCNT4, OSTC, NDST1, MAMDC2, SPOCK3, ADAMTS13, FUT7, ALG2, CYTL1, MAN1B1, ST6GALNAC6, ST6GALNAC4, GALNT10, HPSE, POMT1, TNIP1, GCNT1, B4GALT7, MGAT4B, LOC100288842, MANBA, MGAT1, ERP44, MAN2A1, DPM2, DOLPP1, ABO
GO:0010648~negative regulation of cell communication	32	1.6658	0.0702719	DRD1, RGS7BP, GLRA1, DRD5, CXXC4, GTF2H2D, BARX1, RGS12, GTF2H2C, PPP2CA, HHIP, DDIT4L, LECT2, RHOH, APC, C9ORF89, SCAI, STXBP1, TLE1, GAS1, NPY5R, RGS14, GTF2H2, GTF2H2B, AMBP, DKK2, CD38, ADRB2, HDAC3, TSC1, RGS3, ZFYVE28, GRK4, ARAP3, ENG
GO:0016477~cell migration	35	1.82197	0.0710349	ZFAND5, CCKAR, DRD1, HMGCR, BCAR1, CXCL3, PF4, ENPEP, KIT, DOCK2, ATOH1, LHX6, TLX3, FGF2, SYK, APC, PHOX2B, S100P, AIMP1, LMX1B, IL8, TGFBR1, BARHL1, NEUROG2, VAV2, DBH, COL5A1, KDR, FOXE1, PDGFRB, HBEGF, IL12B, APBB2, ENG, GFRA3
GO:0008306~associative learning	5	0.260281	0.071362	DRD1, HTT, DRD5, GRIN1, DBH
GO:0031399~regulation of protein modification process	37	1.92608	0.0721483	CSF2, SNCA, PAX5, TLR4, ANAPC10, TLR6, EDNRA, PSMB7, SET, CDKN2A, PPP2CA, GAB1, PDGFC, PSMD5, EGF, FGF2, SYK, IL4, ANAPC2, IL3, IL5, TGFBR1, TAF7, ANAPC4, NDFIP1, CDC23, SKP1, CDC26, PPARGC1A, CCNB1, MAD2L1, TSC1, PDGFRB, PPP2R4, ENG, ZER1, IL2
GO:0051781~positive regulation of cell division	8	0.41645	0.0724756	FGF5, PPBP, EREG, BTC, PDGFC, FGF1, FGF2, APC
GO:0014075~response to amine stimulus	8	0.41645	0.0724756	DRD1, ATP6V0E1, DRD5, GRIN1, ADRA1B, PPP3CA, CDO1, DBH
GO:0010243~response to organic nitrogen	11	0.572618	0.0730231	CASP6, DRD1, ATP6V0E1, DRD5, PTGS1, GRIN1, ADRA1B, SMAD1, PPP3CA, CDO1, DBH
GO:0051169~nuclear transport	22	1.14524	0.0731902	RBM22, RANBP17, NCBP1, TMCO6, DRD1, HTT, IPO11, PHAX, NUP214, SEC61B, SET, CAMK4, TSC1, LOC728554, NPM1, NUP54, GLE1, PPP3CA, FGF2, THOC3, TNPO1, F2R, HSPA9
GO:0042325~regulation of phosphorylation	55	2.86309	0.0736133	HMGCR, TNFSF15, TLR4, LPAR1, TLR6, SPRY4, PRKACG, EDNRA, CDKN2A, CDKN2B, GAB1, PDGFC, FGF2, SYK, ANAPC2, HERC5, CDK7, ADRB2, EREG, GADD45G, ZFYVE28, CARTPT, PDGFRB, RAD17, CSF2, TRAF2, DRD1, DRD5, C5, KIT, CCNG1, CD74, PPP2CA, C1QTNF2, NPM1, ADRA2C, EGF, APC, IL4, IL3, DGKQ, IL5, TGFBR1, TAF7, CRIPAK, CENPE, VAV2, CDC25C, TSC1, RGS3, EPGN, CKS2, ENG, F2R, IL2
GO:0032483~regulation of Rab protein signal transduction	9	0.468506	0.0738945	RABGAP1, TBC1D9, TBC1D14, TBC1D13, TBC1D1, TBC1D19, TBCK, TBC1D9B, TBC1D2
GO:0032313~regulation of Rab GTPase activity	9	0.468506	0.0738945	RABGAP1, TBC1D9, TBC1D14, TBC1D13, TBC1D1, TBC1D19, TBCK, TBC1D9B, TBC1D2
GO:0051174~regulation of phosphorus metabolic process	57	2.9672	0.0739055	HMGCR, TNFSF15, TLR4, LPAR1, TLR6, SPRY4, PRKACG, EDNRA, CDKN2A, CDKN2B, GAB1, PDGFC, FGF2, SYK, ANAPC2, HERC5, CDK7, ADRB2, EREG, GADD45G, ZFYVE28, CARTPT, PDGFRB, RAD17, CSF2, TRAF2, DRD1, DRD5, C5, KIT, PPP1R2P3, CCNG1, CD74, PPP2CA, C1QTNF2, NPM1, ADRA2C, EGF, APC, IL4, IL3, DGKQ, IL5, TGFBR1, TAF7, CRIPAK, CENPE, CDC25C, VAV2, TSC1, RGS3, EPGN, CKS2, PPP2R4, ENG, F2R, IL2
GO:0019220~regulation of phosphate metabolic process	57	2.9672	0.0739055	HMGCR, TNFSF15, TLR4, LPAR1, TLR6, SPRY4, PRKACG, EDNRA, CDKN2A, CDKN2B, GAB1, PDGFC, FGF2, SYK, ANAPC2, HERC5, CDK7, ADRB2, EREG, GADD45G, ZFYVE28, CARTPT, PDGFRB, RAD17, CSF2, TRAF2, DRD1, DRD5, C5, KIT, PPP1R2P3, CCNG1, CD74, PPP2CA, C1QTNF2, NPM1, ADRA2C, EGF, APC, IL4, IL3, DGKQ, IL5, TGFBR1, TAF7, CRIPAK, CENPE, CDC25C, VAV2, TSC1, RGS3, EPGN, CKS2, PPP2R4, ENG, F2R, IL2
GO:0052555~positive regulation by organism of immune response of other organism during symbiotic interaction	3	0.156169	0.0745569	TLR2, TLR4, TLR6
GO:0052167~modulation by symbiont of host innate immunity	3	0.156169	0.0745569	TLR2, TLR4, TLR6
GO:0052556~positive regulation by symbiont of host immune response	3	0.156169	0.0745569	TLR2, TLR4, TLR6
GO:0052305~positive regulation by organism of innate immunity in other organism during symbiotic interaction	3	0.156169	0.0745569	TLR2, TLR4, TLR6
GO:0052553~modulation by symbiont of host immune response	3	0.156169	0.0745569	TLR2, TLR4, TLR6
GO:0045741~positive regulation of epidermal growth factor receptor activity	3	0.156169	0.0745569	EREG, EPGN, EGF
GO:0052552~modulation by organism of immune response of other organism during symbiotic interaction	3	0.156169	0.0745569	TLR2, TLR4, TLR6
GO:0060158~activation of phospholipase C activity by dopamine receptor signaling pathway	3	0.156169	0.0745569	DRD1, GNAQ, DRD5
GO:0052306~modulation by organism of innate immunity in other organism during symbiotic interaction	3	0.156169	0.0745569	TLR2, TLR4, TLR6
GO:0052166~positive regulation by symbiont of host innate immunity	3	0.156169	0.0745569	TLR2, TLR4, TLR6
GO:0002282~microglial cell activation during immune response	3	0.156169	0.0745569	TLR2, TLR4, TLR6
GO:0001516~prostaglandin biosynthetic process	4	0.208225	0.0795519	PTGES2, PTGDS, PTGS1, CD74, HPGDS
GO:0048010~vascular endothelial growth factor receptor signaling pathway	4	0.208225	0.0795519	FLT4, PDGFRA, PDGFRB, KDR
GO:0046457~prostanoid biosynthetic process	4	0.208225	0.0795519	PTGES2, PTGDS, PTGS1, CD74, HPGDS
GO:0018212~peptidyl-tyrosine modification	9	0.468506	0.08164	CLK4, PDGFRA, PDGFRB, KIT, FER, EGF, ABL1, F2R, SYK
GO:0042108~positive regulation of cytokine biosynthetic process	9	0.468506	0.08164	EREG, IL9, TLR1, IRF1, TLR4, IL12B, TLR6, IL21, SYK
GO:0015850~organic alcohol transport	6	0.312337	0.0830004	SLC2A8, SLC44A1, DRD1, HIATL1, SLC46A2, AQP7P3
GO:0051970~negative regulation of transmission of nerve impulse	6	0.312337	0.0830004	CD38, DRD1, GLRA1, DRD5, STXBP1, NPY5R
GO:0000186~activation of MAPKK activity	6	0.312337	0.0830004	TGFBR1, GADD45G, CARTPT, EGF, FGF2, F2R
GO:0046631~alpha-beta T cell activation	5	0.260281	0.0851203	DOCK2, IRF1, IL15, IL12B, SYK
GO:0007212~dopamine receptor signaling pathway	5	0.260281	0.0851203	DRD1, GNAQ, HTT, DRD5, HMP19
GO:0009303~rRNA transcription	5	0.260281	0.0851203	CDKN2A, POLR1E, TCOF1, GTF3C5, GTF3C4
GO:0007346~regulation of mitotic cell cycle	21	1.09318	0.08544	MAEA, BTC, CDC23, NEUROG1, ANAPC10, CENPE, GAS1, CDC25C, HDAC3, CDKN2A, MAD2L1, CDKN2B, EREG, EPGN, CAMK2D, APBB2, EGF, CCNA2, NEK6, RAD17, APC
GO:0030324~lung development	15	0.780843	0.0858494	FGF18, FGFR4, TGFBR1, KDR, MAN2A1, NOTCH1, PDGFRA, HOPX, KGFLP2, HHIP, LOX, FGF1, FGF2, KGFLP1, ADAMTS2
GO:0051254~positive regulation of RNA metabolic process	56	2.91515	0.086815	NCBP1, CDX1, NAA15, NFKB1, RORB, ATOH1, PROP1, POU4F2, FGF2, EGR1, PCBD2, RXRA, LEF1, TTF1, CDK7, PPARGC1A, PPARGC1B, MURC, ADRB2, NSD1, CLOCK, ABLIM2, ABLIM3, CYTL1, HAND1, SQSTM1, TAF9, MAML3, NKX2-5, RNF14, HNRNPAB, IL4, BMP3, IL5, LMX1B, MAML1, TAF7, SRA1, SMAD5, GRIN1, NEUROG2, SMAD1, NR4A3, AFF1, CENPK, NOTCH1, RNF4, IRF1, FOXE1, ZNF462, FOXI1, ENG, KLF4, F2R, NR5A1, IL2
GO:0010639~negative regulation of organelle organization	13	0.676731	0.0871614	SNCA, TAF7, MAP1B, PAX5, CENPE, TERF2IP, SET, MAD2L1, GSN, NPM1, ADD1, APC, SPTAN1
GO:0051240~positive regulation of multicellular organismal process	31	1.61374	0.0872106	TRAF2, DRD1, TACR3, PTGS1, SNCA, BTC, TLR2, PF4, TLR4, SLC22A5, NKX2-5, FGF2, AGPAT2, NMU, SPP1, F12, CARD9, NPY1R, IL21, DBH, CD38, ADRB2, EREG, GRIA2, NTRK2, ADRA1B, CARTPT, IL12B, BMPR1B, CD14, F2R
GO:0032269~negative regulation of cellular protein metabolic process	24	1.24935	0.0890127	SNCA, PAX5, ANAPC10, NFKB1, EIF4EBP3, SPINK9, PSMB7, CDKN2A, SET, PPP2CA, TAF9, PSMD5, ANAPC2, PTPN3, PAIP2, ANAPC4, TAF7, ANKHD1-EIF4EBP3, CDC23, ANKHD1, CDC26, MAD2L1, TSC1, PPP2R4, ENG, IL2
GO:0022613~ribonucleoprotein complex biogenesis	24	1.24935	0.0890127	NCBP1, NAF1, SDAD1, SURF6, GAR1, LSM6, CDKN2A, WDR55, WDR36, NPM1, RPL7A, GEMIN5, NSA2, EXOSC9, EXOSC2, EXOSC3, SMN2, SMN1, NOP14, PHAX, TSC1, RPS14, SLU7, FBLL1, NHP2
GO:0051588~regulation of neurotransmitter transport	6	0.312337	0.0950957	DRD1, SNCAIP, SNCA, NTRK2, STXBP1, CAMK2A
GO:0009069~serine family amino acid metabolic process	6	0.312337	0.0950957	BAAT, FPGS, PSAT1, CDO1, LOC729080, SARDH
GO:0046427~positive regulation of JAK-STAT cascade	6	0.312337	0.0950957	IL4, CSF2, IL3, IL5, F2R, IL2
GO:0006364~rRNA processing	14	0.728787	0.0958043	NAF1, EXOSC9, GAR1, LSM6, EXOSC2, EXOSC3, NOP14, CDKN2A, WDR55, WDR36, RPS14, FBLL1, NHP2, NSA2
GO:0010628~positive regulation of gene expression	66	3.43571	0.0958088	CDX1, NAA15, NFKB1, RORB, ATOH1, PROP1, POU4F2, CCNA2, FGF2, EGR1, PCBD2, RXRA, LEF1, TTF1, CDK7, PPARGC1A, PPARGC1B, MED7, MURC, ADRB2, MAPK9, NSD1, RNF20, CLOCK, SMARCAD1, CSF2, ABLIM2, ABLIM3, CYTL1, PF4, KIT, HAND1, SQSTM1, TAF9, MAML3, NKX2-5, RNF14, HNRNPAB, IL4, IL3, BMP3, IL5, LMX1B, MAML1, TGFBR1, SRA1, TAF7, SMAD5, GRIN1, NEUROG2, AFF1, SMAD1, NR4A3, CENPK, NOTCH1, RNF4, EBF1, FOXE1, IR…
GO:0007281~germ cell development	15	0.780843	0.0974457	TDRD7, SMAD5, ADAD1, AFF4, KIT, UBE2B, CCNB1, NME5, EREG, TXNDC8, GDF9, DND1, STRBP, PPP2R2B, FANCC
GO:0032102~negative regulation of response to external stimulus	9	0.468506	0.0985124	ADRB2, DRD1, GRIN1, NDFIP1, GRID2, CARTPT, GRIN3A, SPP1, IL2
GO:0045885~positive regulation of survival gene product expression	4	0.208225	0.0988347	CSF2, IL3, TGFBR1, NKX2-5
GO:0046394~carboxylic acid biosynthetic process	21	1.09318	0.0993695	MTHFD2L, PTGES2, ASS1, HTT, PTGS1, UGDH, LTC4S, CDO1, CD74, C9ORF3, PTGDS, LIAS, ELOVL7, MAT2B, ENOPH1, SCD5, ELOVL6, PSAT1, AGPAT2, HPGDS, MGST2, SYK
GO:0016053~organic acid biosynthetic process	21	1.09318	0.0993695	MTHFD2L, PTGES2, ASS1, HTT, PTGS1, UGDH, LTC4S, CDO1, CD74, C9ORF3, PTGDS, LIAS, ELOVL7, MAT2B, ENOPH1, SCD5, ELOVL6, PSAT1, AGPAT2, HPGDS, MGST2, SYK
GO:0006888~ER to Golgi vesicle-mediated transport	8	0.41645	0.0996346	SEC24B, SEC24A, SEC31A, HTT, STX18, SAR1B, ERGIC1, SEC24D
GO:0043270~positive regulation of ion transport	8	0.41645	0.0996346	EDNRA, ADRB2, DRD1, WFS1, STIM2, IL13, NKX2-5, F2R
GO:0030307~positive regulation of cell growth	8	0.41645	0.0996346	CD38, FXN, NOL8, TGFBR1, MAP1B, HBEGF, TAF9, IL2
KEGG PATHWAY	Count	%	PValue	Genes
hsa00053:Ascorbate and aldarate metabolism	12	0.686892	5.57425e-08	UGT2B17, ALDH7A1, ALDH1B1, UGT2B11, UGDH, UGT2A1, UGT2B4, UGT2A3, UGT2B10, UGT2B15, UGT2B28, UGT2B7
hsa04060:Cytokine-cytokine receptor interaction	49	2.80481	1.22039e-05	CXCL1, CSF2, CXCL5, CRLF2, CXCL3, CXCL2, CXCL9, TNFSF15, IL13, PF4, KIT, IL15, CXCL6, PF4V1, CXCL11, CXCL10, IFNA2, IFNA1, IL17B, IFNE, IFNA6, IFNA5, PDGFC, IFNK, IFNA8, EGF, CSF2RA, CSF1R, IL4, IL3, IL5, IL8, FLT4, TGFBR1, IL9, IL21, KDR, TNFSF8, TSLP, PPBP, CXCL14, CXCL13, PDGFRA, PDGFRB, IL12B, IFNA13, BMPR1B, IL3RA, IL2
hsa00040:Pentose and glucuronate interconversions	10	0.57241	1.78647e-05	UGT2B17, UGT2B11, UGDH, UGT2A1, UGT2B4, UGT2A3, UGT2B10, UGT2B15, UGT2B28, UGT2B7
hsa00830:Retinol metabolism	16	0.915856	0.000151616	ADH5, ADH1C, ADH6, ADH1B, ADH1A, ADH7, ALDH1A1, UGT2B17, LRAT, ADH4, UGT2B11, UGT2A1, UGT2B4, UGT2B10, UGT2A3, UGT2B15, UGT2B28, UGT2B7
hsa00150:Androgen and estrogen metabolism	12	0.686892	0.000611522	UGT2B17, SRD5A3, UGT2B11, UGT2A1, UGT2B4, HSD17B3, UGT2A3, UGT2B10, SULT1E1, UGT2B15, UGT2B28, UGT2B7
hsa00860:Porphyrin and chlorophyll metabolism	11	0.629651	0.000914589	FTMT, ALAD, UGT2B17, UGT2B11, UGT2A1, UGT2B4, UGT2A3, UGT2B10, UGT2B15, UGT2B28, UGT2B7
hsa00980:Metabolism of xenobiotics by cytochrome P450	15	0.858615	0.00167702	ADH5, ADH1C, ADH6, ADH1B, ADH1A, ADH7, UGT2B17, ADH4, UGT2B11, UGT2B4, UGT2A1, UGT2B10, UGT2A3, UGT2B15, UGT2B28, UGT2B7, MGST2
hsa00982:Drug metabolism	15	0.858615	0.00233767	ADH5, ADH1C, ADH6, ADH1B, ADH1A, ADH7, UGT2B17, ADH4, UGT2B11, UGT2B4, UGT2A1, UGT2B10, UGT2A3, UGT2B15, UGT2B28, UGT2B7, MGST2
hsa04622:RIG-I-like receptor signaling pathway	16	0.915856	0.00330687	TRAF2, ATG12, IL8, NFKB1, CXCL10, IFNA2, IFNA1, TMEM173, IFNE, IFNA6, IFNA5, MAPK9, IFNK, IFNA8, IFNA13, IL12B
hsa04080:Neuroactive ligand-receptor interaction	40	2.28964	0.00351254	F2RL2, DRD1, TACR3, GLRA1, GABRB2, NPY2R, GABRB1, F2RL1, GNRHR, GRIN3A, LPAR1, GABBR2, NR3C1, P2RY8, EDNRA, S1PR3, HTR1A, HRH2, NMUR2, NPFFR2, GRID2, GABRP, GABRG1, GABRG2, GABRA2, GLRB, GABRA1, GABRA4, RXFP1, GABRA6, GRIN1, HTR4, NPY1R, NPY5R, ADRB2, GRIA2, GRIA1, GRM6, ADRA1B, F2R
hsa00140:Steroid hormone biosynthesis	12	0.686892	0.00420785	UGT2B17, SRD5A3, UGT2B11, UGT2A1, UGT2B4, HSD17B3, UGT2A3, UGT2B10, SULT1E1, UGT2B15, UGT2B28, UGT2B7
hsa00500:Starch and sucrose metabolism	11	0.629651	0.00645764	UGT2B17, HK3, UGT2B11, UGDH, UGT2A1, UGT2B4, UGT2A3, UGT2B10, UGT2B15, UGT2B28, UGT2B7
hsa04620:Toll-like receptor signaling pathway	19	1.08758	0.00909563	IL8, CXCL9, TLR2, NFKB1, TLR4, CXCL11, CXCL10, IFNA2, TMED7, IFNA1, IFNA6, IFNA5, TICAM2, MAPK9, IL12B, IFNA8, IFNA13, PIK3R1, CD14, SPP1
hsa00983:Drug metabolism	10	0.57241	0.0221093	UGT2B17, UGT2B11, UGT2A1, UGT2B4, UCK1, UGT2A3, UGT2B10, UGT2B15, UGT2B28, UGT2B7
hsa04630:Jak-STAT signaling pathway	24	1.37378	0.0294658	IL4, CSF2, IL3, IL5, CRLF2, IL9, IL13, IL15, IL21, SPRY4, IFNA2, TSLP, IFNA1, IFNA6, IFNE, IFNA5, IFNK, IL12B, IFNA8, IFNA13, CSF2RA, IL3RA, PIK3R1, IL2
hsa00010:Glycolysis / Gluconeogenesis	12	0.686892	0.0306936	ALDOB, ADH5, FBP1, ADH1C, ADH1B, ADH6, ADH7, ADH1A, FBP2, ALDH7A1, ALDH1B1, ADH4, HK3, PDHA2
hsa00071:Fatty acid metabolism	9	0.515169	0.0386341	ALDH7A1, ALDH1B1, ADH4, ADH1C, ADH5, ADH6, ADH1B, ADH7, ADH1A, HADH, ACSL6
hsa04140:Regulation of autophagy	8	0.457928	0.0514737	IFNA2, GABARAPL2, IFNA1, ATG12, IFNA6, IFNA5, IFNA8, IFNA13
hsa04020:Calcium signaling pathway	24	1.37378	0.0969797	GNA14, DRD1, TACR3, SLC25A6, GRIN1, HTR4, PPP3R2, VDAC1, EDNRA, PRKACG, ADRB2, SLC25A31, GNAQ, CAMK4, HRH2, PPID, ADRA1B, PDGFRA, CAMK2D, PDGFRB, PPP3CA, CAMK2A, F2R, CACNA1B
Note: GO terms in Red Font: the most enriched GO terms of cell adhesion for A-H-specific loss genes

## Sheet: A-L-specific gain
GO-Term-BP	Count	%	PValue	Genes
GO:0006915~apoptosis	7	14	0.00180211	RASGRF1, BCL2A1, PPP3R1, AKAP13, STAT1, C1D, WDR92
GO:0012501~programmed cell death	7	14	0.00194338	RASGRF1, BCL2A1, PPP3R1, AKAP13, STAT1, C1D, WDR92
GO:0008219~cell death	7	14	0.00438073	RASGRF1, BCL2A1, PPP3R1, AKAP13, STAT1, C1D, WDR92
GO:0016265~death	7	14	0.00453206	RASGRF1, BCL2A1, PPP3R1, AKAP13, STAT1, C1D, WDR92
GO:0042981~regulation of apoptosis	6	12	0.0302731	RASGRF1, ARNT2, BCL2A1, PPP3R1, AKAP13, STAT1
GO:0043067~regulation of programmed cell death	6	12	0.0314205	RASGRF1, ARNT2, BCL2A1, PPP3R1, AKAP13, STAT1
GO:0010941~regulation of cell death	6	12	0.0318579	RASGRF1, ARNT2, BCL2A1, PPP3R1, AKAP13, STAT1
GO:0009065~glutamine family amino acid catabolic process	2	4	0.0434603	GLS, FAH
GO:0043065~positive regulation of apoptosis	4	8	0.0687603	RASGRF1, PPP3R1, AKAP13, STAT1
GO:0043068~positive regulation of programmed cell death	4	8	0.0699052	RASGRF1, PPP3R1, AKAP13, STAT1
GO:0010942~positive regulation of cell death	4	8	0.0706734	RASGRF1, PPP3R1, AKAP13, STAT1
GO:0007259~JAK-STAT cascade	2	4	0.0830527	STAT4, STAT1
Note: GO terms in Red Font: the most enriched GO terms of cell apoptosis and death for A-L-specific gain genes
