# Supplementary material for: Genome-wide DNA copy number analysis in clonally expanded human ovarian cancer cells with distinct invasive/migratory capacities
Source: Oncotarget. 2017 Jan 20;8(9):15136–48. doi: 10.18632/oncotarget.14767 (PMC5362473; doi:10.18632/oncotarget.14767)
Supplement: Supplementary file 4 [file oncotarget-08-15136-s004.xlsx]

## Sheet: S-H VS S-L shared
Region	Location	CN state		Gene No.	Genes
		S-H	S-L
S-H/S-L Shared Gain
1p34.3-1p34.1	34,986,980-43,937,239	3	3	131	ZMYM6, ZMYM1, SFPQ, ZMYM4, KIAA0319L, NCDN, TFAP2E, PSMB2, C1orf216, CLSPN, AGO4, AGO1, AGO3, TEKT2, ADPRHL2, COL8A2, TRAPPC3, MAP7D1, THRAP3, SH3D21, EVA1B, STK40, LSM10, OSCP1, MRPS15, CSF3R, GRIK3, MIR4255, LOC728431, ZC3H12A, MEAF6, MIR5581, SNIP1, DNALI1, GNL2, RSPO1, C1orf109, CDCA8, EPHA10, MANEAL, YRDC, C1orf122, MTF1, INPP5B, SF3A3, FHL3, UTP11L, POU3F1, MIR3659, LOC339442, RRAGC, MYCBP,…
1q21.1-1q21.2	145,096,000-150,579,590	4	3	95	FAM72D, LOC100288142, LINC00623, LOC728875, PPIAL4B, PPIAL4C, PPIAL4A, PFN1P2, NBPF9, NBPF8, LOC653513, PDE4DIP, SEC22B, NOTCH2NL, NBPF10, HFE2, TXNIP, POLR3GL, ANKRD34A, LIX1L, RBM8A, GNRHR2, PEX11B, ITGA10, ANKRD35, PIAS3, NUDT17, POLR3C, RNF115, CD160, PDZK1, GPR89A, GPR89C, PDZK1P1, NBPF24, NBPF11, HYDIN2, NBPF12, LOC728989, NBPF13P, PRKAB2, PDIA3P, FMO5, CHD1L, LINC00624, BCL9, ACP6, GJA5, G…
1q32.1-1q44	204,073,604-244,845,057	4	3	312	SOX13, ETNK2, REN, KISS1, GOLT1A, PLEKHA6, LINC00628, PPP1R15B, PIK3C2B, MDM4, LRRN2, NFASC, CNTN2, TMEM81, RBBP5, DSTYK, TMCC2, NUAK2, KLHDC8A, LEMD1-AS1, LEMD1, MIR135B, CDK18, LOC284578, MFSD4, ELK4, SLC45A3, NUCKS1, RAB7L1, SLC41A1, PM20D1, LOC284581, SLC26A9, FAM72A, AVPR1B, C1orf186, CTSE, SRGAP2B, SRGAP2C, SRGAP2, SRGAP2D, IKBKE, RASSF5, EIF2D, DYRK3, MAPKAPK2, IL10, IL19, IL20, IL24, FAIM…
2p22.1-2p16.3	38,778,185-48,755,693	3	3	66	GEMIN6, DHX57, MORN2, ARHGEF33, LOC375196, SOS1, CDKL4, MAP4K3, LOC728730, TMEM178A, THUMPD2, SLC8A1-AS1, SLC8A1, LOC388942, C2orf91, PKDCC, EML4, COX7A2L, KCNG3, MTA3, OXER1, HAAO, ZFP36L2, LOC100129726, THADA, PLEKHH2, LOC728819, DYNC2LI1, ABCG5, ABCG8, LRPPRC, PPM1B, SLC3A1, PREPL, CAMKMT, MIR548AD, SIX3, SIX2, UNQ6975, SRBD1, PRKCE, EPAS1, TMEM247, ATP6V1E2, RHOQ, PIGF, CRIPT, SOCS5, LOC38894…
2p16.2	53,669,981-54,256,272	4	4	9	ASB3, GPR75-ASB3, CHAC2, ERLEC1, MIR3682, GPR75, PSME4, ACYP2, TSPYL6
3p21.31	47,016,689-49,671,545	2.29862	3	67	SETD2, KIF9-AS1, KIF9, KLHL18, PTPN23, SCAP, ELP6, CSPG5, SMARCC1, DHX30, MIR1226, MAP4, CDC25A, MIR4443, CAMP, ZNF589, NME6, SPINK8, FBXW12, PLXNB1, CCDC51, TMA7, ATRIP, TREX1, SHISA5, PFKFB4, UCN2, COL7A1, MIR711, UQCRC1, TMEM89, SLC26A6, CELSR3, MIR4793, NCKIPSD, IP6K2, PRKAR2A, SLC25A20, ARIH2OS, ARIH2, P4HTM, WDR6, DALRD3, MIR425, NDUFAF3, MIR191, IMPDH2, QRICH1, QARS, USP19, LAMB2, LAMB2P1,…
3p21.31-3p21.2	49,674,002-51,668,667	3	3	45	APEH, MST1, RNF123, AMIGO3, GMPPB, IP6K1, CDHR4, FAM212A, UBA7, MIR5193, TRAIP, CAMKV, MST1R, MON1A, RBM6, RBM5, RBM5-AS1, SEMA3F, GNAT1, SLC38A3, GNAI2, SEMA3B, LSMEM2, IFRD2, HYAL3, NAT6, HYAL1, HYAL2, TUSC2, RASSF1, ZMYND10, NPRL2, CYB561D2, TMEM115, CACNA2D2, C3orf18, HEMK1, CISH, MAPKAPK3, MIR4787, DOCK3, MANF, RBM15B, VPRBP, RAD54L2
3q13.33-3q22.1	121,769,763-129,880,466	3	3	96	IQCB1, EAF2, SLC15A2, ILDR1, CD86, CASR, CSTA, CCDC58, FAM162A, WDR5B, KPNA1, PARP9, DTX3L, PARP15, PARP14, HSPBAP1, DIRC2, LOC100129550, SEMA5B, PDIA5, SEC22A, ADCY5, PTPLB, MYLK-AS1, MYLK, CCDC14, ROPN1, KALRN, MIR5002, UMPS, ITGB5, MUC13, HEG1, SLC12A8, MIR5092, ZNF148, SNX4, OSBPL11, MIR548I1, FAM86JP, ALG1L, ROPN1B, SLC41A3, ALDH1L1, ALDH1L1-AS1, ALDH1L1-AS2, KLF15, CCDC37, ZXDC, UROC1, CHST…
3q25.31-3q26.32	155,479,881-178,843,141	3	3	95	PLCH1, C3orf33, SLC33A1, GMPS, KCNAB1, KCNAB1-AS1, SSR3, TIPARP-AS1, TIPARP, LINC00886, PA2G4P4, LEKR1, LINC00880, LINC00881, CCNL1, VEPH1, PTX3, C3orf55, SHOX2, RSRC1, MLF1, GFM1, LXN, RARRES1, MFSD1, IQCJ, IQCJ-SCHIP1, SCHIP1, MIR3919, IL12A, C3orf80, IFT80, SMC4, MIR15B, MIR16-2, TRIM59, KPNA4, SCARNA7, ARL14, PPM1L, B3GALNT1, NMD3, SPTSSB, LOC101243545, OTOL1, CT64, SI, SLITRK3, BCHE, ZBBX, S…
3q26.32	179,017,223-179,394,931	4	3	5	ZMAT3, PIK3CA, KCNMB3, ZNF639, MFN1
3q26.33-3q29	179,396,089-198,080,671	3	3	178	GNB4, ACTL6A, MRPL47, NDUFB5, USP13, PEX5L, TTC14, CCDC39, FXR1, DNAJC19, SOX2-OT, SOX2, FLJ46066, ATP11B, DCUN1D1, MCCC1, LAMP3, MCF2L2, B3GNT5, LINC00888, KLHL6, KLHL24, YEATS2, MAP6D1, PARL, ABCC5, ABCC5-AS1, HTR3D, HTR3C, HTR3E, EIF2B5, DVL3, AP2M1, ABCF3, VWA5B2, MIR1224, ALG3, ECE2, CAMK2N2, PSMD2, EIF4G1, SNORD66, FAM131A, CLCN2, POLR2H, THPO, CHRD, EPHB3, MAGEF1, VPS8, C3orf70, EHHADH-AS1…
4p15.33	13,367,724-13,627,957	3	3	6	RAB28, LOC285547, NKX3-2, LOC285548, BOD1L1, MIR5091
4p15.32	15,002,674-16,898,809	2.21503	2.23083	16	LOC152742, LOC441009, CPEB2, C1QTNF7, CC2D2A, FBXL5, FAM200B, BST1, CD38, FGFBP1, FGFBP2, PROM1, TAPT1, TAPT1-AS1, LDB2, MIR548AX
4p15.32-4p15.31	17,486,398-18,021,860	3	3	8	QDPR, CLRN2, LAP3, MED28, FAM184B, DCAF16, NCAPG, LCORL
5p15.33-5p12	140,258-45,696,334	4	4	187	PLEKHG4B, LRRC14B, CCDC127, SDHA, PDCD6, AHRR, C5orf55, EXOC3, PP7080, SLC9A3, MIR4456, LOC100996325, CEP72, TPPP, ZDHHC11, BRD9, TRIP13, LOC100506688, NKD2, SLC12A7, MIR4635, SLC6A19, SLC6A18, TERT, MIR4457, CLPTM1L, SLC6A3, LPCAT1, SDHAP3, LOC728613, MIR4277, MRPL36, NDUFS6, IRX4, IRX2, C5orf38, LOC285577, IRX1, LOC340094, ADAMTS16, KIAA0947, FLJ33360, MED10, UBE2QL1, LOC255167, NSUN2, SRD5A1, …
6p25.2-6p22.2	2,663,629-25,701,783	4	4	123	MYLK4, WRNIP1, SERPINB1, MIR4645, MGC39372, SERPINB9, SERPINB6, DKFZP686I15217, NQO2, HTATSF1P2, RIPK1, BPHL, TUBB2A, LOC100507194, TUBB2B, PSMG4, SLC22A23, PXDC1, FAM50B, PRPF4B, FAM217A, C6orf201, ECI2, CDYL, RPP40, PPP1R3G, LYRM4, MIR3691, FARS2, NRN1, F13A1, LY86-AS1, LY86, RREB1, SSR1, CAGE1, RIOK1, DSP, SNRNP48, BMP6, TXNDC5, BLOC1S5-TXNDC5, PIP5K1P1, BLOC1S5, EEF1E1-MUTED, EEF1E1, SCARNA27…
7p12.3	45,574,522-48,029,119	4	3	11	ADCY1, SEPT7P2, IGFBP1, IGFBP3, TNS3, C7orf65, LINC00525, PKD1L1, C7orf69, HUS1, SUN3
7q35-7q36.3	146,116,359-159,144,957	4	3	108	CNTNAP2, MIR548I4, MIR548F3, MIR548T, C7orf33, CUL1, EZH2, PDIA4, ZNF786, ZNF425, ZNF398, ZNF282, ZNF212, ZNF783, LOC155060, ZNF777, ZNF746, ZNF767, KRBA1, ZNF467, SSPO, ZNF862, ATP6V0E2-AS1, ATP6V0E2, ACTR3C, LRRC61, ZBED6CL, RARRES2, RNU6-33P, RNU6-34P, REPIN1, ZNF775, LOC728743, LOC285972, GIMAP8, GIMAP7, GIMAP4, GIMAP6, GIMAP2, GIMAP1, GIMAP1-GIMAP5, GIMAP5, TMEM176B, TMEM176A, AOC1, KCNH2, N…
8q12.3-8q22.3	64,379,149-101,669,726	3	3	198	LINC00966, MIR124-2, LOC401463, BHLHE22, CYP7B1, LINC00251, LOC286186, ARMC1, MTFR1, PDE7A, DNAJC5B, TRIM55, CRH, LINC00967, LOC100505676, RRS1, ADHFE1, C8orf46, MYBL1, VCPIP1, C8orf44, C8orf44-SGK3, SGK3, PTTG3P, MCMDC2, SNHG6, SNORD87, TCF24, PPP1R42, COPS5, CSPP1, ARFGEF1, CPA6, PREX2, LOC286189, C8orf34, LOC100505718, SULF1, SLCO5A1, PRDM14, NCOA2, TRAM1, LOC286190, LACTB2, XKR9, EYA1, MSC, L…
8q22.3-8q23.1	101,686,543-107,498,010	4	3	24	NCALD, MIR5680, RRM2B, UBR5, ODF1, KLF10, AZIN1, ATP6V1C1, C8orf56, BAALC, MIR3151, LOC100499183, FZD6, CTHRC1, SLC25A32, DCAF13, RIMS2, DCSTAMP, DPYS, LRP12, ZFPM2, OXR1, ABRA, ANGPT1
10p15.1	5,365,009-5,813,549	4	4	8	UCN3, TUBAL3, NET1, CALML5, CALML3, ASB13, FAM208B, GDI2
11q24.2-11q25	124,739,846-134,411,918	3	3	73	NRGN, VSIG2, ESAM, MSANTD2, ROBO3, ROBO4, HEPN1, HEPACAM, CCDC15, SLC37A2, TMEM218, PKNOX2, FEZ1, EI24, STT3A, CHEK1, ACRV1, PATE1, PATE2, PATE3, PATE4, HYLS1, PUS3, DDX25, CDON, RPUSD4, FAM118B, SRPR, FOXRED1, TIRAP, DCPS, ST3GAL4-AS1, ST3GAL4, KIRREL3, KIRREL3-AS2, MIR3167, KIRREL3-AS3, ETS1, FLI1, FLI1-AS1, KCNJ1, KCNJ5, C11orf45, TP53AIP1, ARHGAP32, BARX2, TMEM45B, NFRKB, PRDM10, LINC00167, A…
12p13.33	77,376-911,452	4	4	9	IQSEC3, LOC574538, SLC6A12, SLC6A13, KDM5A, CCDC77, B4GALNT3, NINJ2, WNK1
12p13.33-12p13.2	991,298-9,985,595	4	3	149	ERC1, LINC00942, FBXL14, WNT5B, MIR3649, ADIPOR2, CACNA2D4, LRTM2, LINC00940, DCP1B, CACNA1C, CACNA1C-AS4, CACNA1C-IT3, CACNA1C-AS1, LOC283440, FKBP4, ITFG2, NRIP2, LOC100507424, FOXM1, RHNO1, TULP3, TEAD4, TSPAN9, PRMT8, EFCAB4B, PARP11, CCND2, C12orf5, FGF23, FGF6, C12orf4, RAD51AP1, DYRK4, AKAP3, NDUFA9, GALNT8, KCNA6, KCNA1, KCNA5, NTF3, ANO2, VWF, CD9, PLEKHG6, TNFRSF1A, SCNN1A, LTBR, CD27-A…
12p13.1-12p12.3	12,785,607-16,610,526	4	4	36	APOLD1, MIR613, DDX47, RPL13AP20, GPRC5A, MIR614, GPRC5D, HEBP1, LOC100506314, HTR7P1, KIAA1467, GSG1, EMP1, C12orf36, GRIN2B, ATF7IP, PLBD1, GUCY2C, HIST4H4, H2AFJ, WBP11, C12orf60, SMCO3, ART4, MGP, ERP27, ARHGDIB, PDE6H, RERG, PTPRO, EPS8, STRAP, DERA, SLC15A5, MGST1, LMO3
13q14.3	51,222,371-52,476,349	3	3	18	FAM124A, SERPINE3, MIR5693, INTS6, MIR4703, WDFY2, DHRS12, LINC00282, CCDC70, ATP7B, ALG11, UTP14C, NEK5, NEK3, MRPS31P5, THSD1, VPS36, CKAP2
13q21.33-13q22.1	71,437,966-73,016,461	3	3	5	DACH1, MZT1, BORA, DIS3, PIBF1
14q21.3	46,840,092-49,635,230	2.26689	2.23908	8	MDGA2, MIR548Y, LINC00648, RPS29, LRR1, RPL36AL, MGAT2, DNAAF2
14q21.3-14q22.1	49,643,560-51,257,546	3	3	21	POLE2, KLHDC1, KLHDC2, NEMF, ARF6, C14orf182, LOC100506499, C14orf183, METTL21D, SOS2, L2HGDH, ATP5S, CDKL1, MAP4K5, ATL1, SAV1, NIN, ABHD12B, PYGL, TRIM9, TMX1
14q22.1-14q22.2	51,454,512-54,793,315	2.26689	2.23908	24	LINC00640, FRMD6-AS2, FRMD6, FRMD6-AS1, GNG2, C14orf166, NID2, PTGDR, PTGER2, TXNDC16, GPR137C, ERO1L, PSMC6, STYX, GNPNAT1, FERMT2, DDHD1, MIR5580, BMP4, CDKN3, CNIH, GMFB, CGRRF1, SAMD4A
15q11.2	22,999,176-23,365,134	3	3	12	TUBGCP5, CYFIP1, NIPA2, NIPA1, LOC283683, WHAMMP3, GOLGA8I, HERC2P2, HERC2P7, GOLGA8EP, LOC440243, GOLGA8S
15q24.1-15q24.3	72,474,326-77,037,332	3	3	73	ARIH1, MIR630, GOLGA6B, HIGD2B, BBS4, ADPGK, ADPGK-AS1, NEO1, HCN4, C15orf60, NPTN, CD276, C15orf59, TBC1D21, LOXL1-AS1, LOXL1, STOML1, PML, GOLGA6A, LOC283731, ISLR2, ISLR, STRA6, CCDC33, CYP11A1, LOC729739, SEMA7A, UBL7, UBL7-AS1, ARID3B, CLK3, EDC3, CYP1A1, CYP1A2, CSK, MIR4513, LMAN1L, CPLX3, ULK3, SCAMP2, MPI, FAM219B, COX5A, RPP25, SCAMP5, PPCDC, C15orf39, GOLGA6C, GOLGA6D, COMMD4, NEIL1, M…
18p11.32-18p11.31	158,608-5,628,991	3	3	32	USP14, THOC1, COLEC12, CETN1, CLUL1, C18orf56, TYMS, ENOSF1, YES1, ADCYAP1, LINC00470, METTL4, NDC80, CBX3P2, SMCHD1, EMILIN2, LPIN2, LOC727896, MYOM1, MYL12A, MYL12B, TGIF1, DLGAP1, DLGAP1-AS1, DLGAP1-AS3, DLGAP1-AS4, DLGAP1-AS5, C18orf42, LINC00526, LINC00667, ZBTB14, EPB41L3
19p13.2-19p13.13	8,364,151-13,506,224	3	3	167	ANGPTL4, RAB11B-AS1, MIR4999, RAB11B, MARCH2, HNRNPM, PRAM1, ZNF414, MYO1F, ADAMTS10, ACTL9, OR2Z1, ZNF558, MBD3L1, MUC16, OR1M1, OR7G2, OR7G1, OR7G3, ZNF317, OR7D2, OR7D4, OR7E24, ZNF699, ZNF559, ZNF559-ZNF177, ZNF177, ZNF266, ZNF560, ZNF426, ZNF121, ZNF561, C19orf82, ZNF562, ZNF812, ZNF846, FBXL12, UBL5, PIN1, OLFM2, COL5A3, RDH8, C3P1, C19orf66, ANGPTL6, PPAN, PPAN-P2RY11, SNORD105, SNORD105B,…
20q13.12-20q13.33	45,363,028-64,276,230	4	4	239	SYS1, SYS1-DBNDD2, TP53TG5, DBNDD2, PIGT, WFDC2, SPINT3, WFDC6, EPPIN-WFDC6, EPPIN, WFDC8, WFDC9, WFDC10A, WFDC11, WFDC10B, WFDC13, SPINT4, WFDC3, DNTTIP1, UBE2C, TNNC2, SNX21, ACOT8, ZSWIM3, ZSWIM1, SPATA25, NEURL2, CTSA, PLTP, PCIF1, ZNF335, MMP9, SLC12A5, NCOA5, CD40, CDH22, SLC35C2, ELMO2, ZNF663, MKRN7P, ZNF334, OCSTAMP, SLC13A3, TP53RK, SLC2A10, EYA2, MIR3616, ZMYND8, LOC100131496, NCOA3, S…
S-H/S-L Shared Loss
1p36.33-1p36.21	1,020,123-12,728,400	1	1	179	AGRN, RNF223, C1orf159, LOC254099, MIR200B, MIR200A, MIR429, TTLL10, TNFRSF18, TNFRSF4, SDF4, B3GALT6, FAM132A, UBE2J2, SCNN1D, ACAP3, PUSL1, CPSF3L, GLTPD1, TAS1R3, DVL1, MXRA8, AURKAIP1, CCNL2, LOC148413, MRPL20, ANKRD65, TMEM88B, VWA1, ATAD3C, ATAD3B, ATAD3A, TMEM240, SSU72, C1orf233, MIB2, MMP23B, MMP23A, CDK11B, SLC35E2B, CDK11A, SLC35E2, NADK, GNB1, CALML6, TMEM52, KIAA1751, GABRD, PRKCZ, C…
3p22.1-3p21.31	41,194,910-46,266,615	1	1	58	CTNNB1, ULK4, TRAK1, CCK, LYZL4, VIPR1, SEC22C, SS18L2, NKTR, ZBTB47, KLHL40, HHATL, CCDC13, CCDC13-AS1, HIGD1A, CCBP2, CYP8B1, ZNF662, KRBOX1, FAM198A, GTDC2, SNRK, SNRK-AS1, ANO10, ABHD5, MIR138-1, TOPAZ1, TCAIM, ZNF445, ZKSCAN7, ZNF660, ZNF197, ZNF35, ZNF502, ZNF501, KIAA1143, KIF15, MIR564, TMEM42, TGM4, ZDHHC3, EXOSC7, CLEC3B, CDCP1, TMEM158, LARS2, LARS2-AS1, LIMD1, LIMD1-AS1, SACM1L, SLC6A…
3p14.2	59,749,310-62,297,613	1	1	2	FHIT, PTPRG
4q28.3-4q35.2	138,089,014-190,027,257	1	1	217	LINC00616, SLC7A11-AS1, SLC7A11, LINC00499, CCRN4L, ELF2, MGARP, NDUFC1, NAA15, RAB33B, SETD7, MGST2, MAML3, SCOC, LOC100129858, CLGN, LOC152586, ELMOD2, UCP1, TBC1D9, TNRC18P1, RNF150, ZNF330, IL15, INPP4B, USP38, GAB1, SMARCA5, GUSBP5, FREM3, GYPE, GYPB, GYPA, HHIP-AS1, HHIP, ANAPC10, OTUD4, SMAD1, MMAA, C4orf51, ZNF827, LOC100505545, LSM6, SLC10A7, POU4F2, TTC29, EDNRA, TMEM184C, PRMT10, ARHGA…
6q26	160,991,784-163,324,530	1	1	6	MAP3K4, AGPAT4, AGPAT4-IT1, PARK2, PACRG, PACRG-AS1
9q34.11	129,175,552-130,501,274	1	1	16	IER5L, C9orf106, LINC00963, C9orf50, NTMT1, ASB6, PRRX2, PTGES, TOR1B, TOR1A, C9orf78, USP20, FNBP1, GPR107, NCS1, ASS1
11p15.5	215,458-2,270,952	1	1	80	SIRT3, PSMD13, NLRP6, ATHL1, IFITM5, IFITM2, IFITM1, IFITM3, B4GALNT4, PKP3, SIGIRR, ANO9, PTDSS2, RNH1, HRAS, LRRC56, C11orf35, RASSF7, MIR210HG, MIR210, LOC143666, PHRF1, IRF7, CDHR5, SCT, DRD4, DEAF1, TMEM80, EPS8L2, TALDO1, PDDC1, NS3BP, CEND1, SLC25A22, PIDD, RPLP2, SNORA52, PNPLA2, EFCAB4A, CD151, POLR2L, TSPAN4, CHID1, AP2A2, MUC6, MUC2, MUC5B, TOLLIP, TOLLIP-AS1, BRSK2, MOB2, DUSP8, KRTAP…
13q33.3	107,163,510-107,866,735	1	1	1	FAM155A
16p13.3	46,407-7,712,504	1	1	222	POLR3K, SNRNP25, RHBDF1, MPG, NPRL3, HBZ, HBM, HBA2, HBA1, HBQ1, LUC7L, ITFG3, RGS11, ARHGDIG, PDIA2, AXIN1, MRPL28, TMEM8A, LOC100134368, NME4, DECR2, RAB11FIP3, LINC00235, SOLH, MIR5587, MIR3176, C16orf11, NHLRC4, PIGQ, RAB40C, WFIKKN1, C16orf13, FAM195A, WDR90, RHOT2, RHBDL1, STUB1, JMJD8, WDR24, FBXL16, METRN, FAM173A, CCDC78, HAGHL, NARFL, MSLN, MIR662, RPUSD1, CHTF18, GNG13, PRR25, LMF1, SO…
16q22.1-16q24.3	68,644,836-90,075,930	1	1	244	CDH3, CDH1, TANGO6, HAS3, CHTF8, CIRH1A, SNTB2, VPS4A, PDF, COG8, NIP7, TMED6, TERF2, CYB5B, MIR1538, NFAT5, NQO1, NOB1, WWP2, MIR140, CLEC18A, PDXDC2P, MIR1972-2, MIR1972-1, PDPR, CLEC18C, LOC100506060, EXOSC6, AARS, DDX19B, LOC100506083, DDX19A, ST3GAL2, FUK, COG4, SF3B3, SNORD111B, SNORD111, IL34, MTSS1L, VAC14, VAC14-AS1, HYDIN, FTSJD1, CALB2, ZNF23, ZNF19, CHST4, TAT, MARVELD3, PHLPP2, SNORA…
17p13.3-17p13.1	142,789-7,259,931	1	1	170	DOC2B, RPH3AL, LOC100506388, C17orf97, FAM101B, VPS53, FAM57A, GEMIN4, DBIL5P, GLOD4, RNMTL1, NXN, TIMM22, ABR, MIR3183, BHLHA9, TUSC5, YWHAE, CRK, MYO1C, INPP5K, PITPNA-AS1, PITPNA, SLC43A2, SCARF1, RILP, PRPF8, TLCD2, MIR22HG, MIR22, WDR81, SERPINF2, SERPINF1, SMYD4, RPA1, RTN4RL1, DPH1, OVCA2, MIR132, MIR212, HIC1, SMG6, SRR, TSR1, SNORD91B, SNORD91A, SGSM2, MNT, LOC284009, METTL16, PAFAH1B1, …
17q22-17q25.3	58,556,680-83,095,119	1	1	364	TEX14, RAD51C, PPM1E, TRIM37, SKA2, MIR454, MIR301A, PRR11, SMG8, GDPD1, YPEL2, MIR4729, DHX40, CLTC, PTRH2, VMP1, MIR21, TUBD1, RPS6KB1, RNFT1, TBC1D3P1-DHX40P1, MIR4737, HEATR6, LOC645638, LOC653653, CA4, USP32, SCARNA20, C17orf64, APPBP2, PPM1D, BCAS3, TBX2, C17orf82, TBX4, NACA2, BRIP1, INTS2, MED13, TBC1D3P2, EFCAB3, METTL2A, TLK2, MRC2, MARCH10, MIR548W, TANC2, CYB561, ACE, KCNH6, DCAF7, TA…
18q23	75,409,476-80,247,546	1	1	27	SMIM21, LOC105372211, ZNF516, ARL2BPP1, ZNF236, RPL26P35, MBP, GALR1, BDP1P, LOC100421527, RNA5SP461, SALL3, ATP9B, NFATC1, CTDP1, LOC105376875, KCNG2, PQLC1, HSBP1L1, TXNL4A, RBFA, RBFADN, SLC25A6P4, ADNP2, PARD6G-AS1, PARD6G
19p13.3	287,584-2,252,073	1	1	82	PPAP2C, MIER2, THEG, C2CD4C, SHC2, ODF3L2, MADCAM1, TPGS1, CDC34, GZMM, BSG, HCN2, POLRMT, FGF22, RNF126, FSTL3, PRSS57, PALM, MISP, PTBP1, MIR4745, LPPR3, MIR3187, AZU1, PRTN3, ELANE, CFD, MED16, R3HDM4, KISS1R, ARID3A, WDR18, GRIN3B, TMEM259, CNN2, ABCA7, HMHA1, POLR2E, STK11, C19orf26, ATP5D, MIDN, CIRBP-AS1, CIRBP, C19orf24, EFNA2, MUM1, NDUFS7, GAMT, DAZAP1, RPS15, APC2, C19orf25, PCSK4, REE…
20p12.3	8,132,265-8,884,903	1	1	1	PLCB1
22q13.1-22q13.33	38,518,949-50,799,637	1	1	196	DMC1, FAM227A, CBY1, TOMM22, JOSD1, GTPBP1, SUN2, DNAL4, NPTXR, CBX6, APOBEC3A, APOBEC3A_B, APOBEC3B, APOBEC3C, APOBEC3D, APOBEC3F, APOBEC3G, APOBEC3H, CBX7, PDGFB, RPL3, SNORD83B, SNORD83A, RNU86, SNORD43, SYNGR1, TAB1, LOC100506472, MGAT3, SMCR7L, ATF4, RPS19BP1, CACNA1I, ENTHD1, GRAP2, FAM83F, LOC100130899, TNRC6B, ADSL, SGSM3, MKL1, MCHR1, SLC25A17, MIR4766, ST13, XPNPEP3, DNAJB7, RBX1, MIR12…
Xq21.1-Xq21.31	77,504,878-87,670,050	1.74812	1.75173	31	ATRX, MAGT1, COX7B, ATP7A, PGAM4, PGK1, TAF9B, CYSLTR1, ZCCHC5, LPAR4, MIR4328, P2RY10, GPR174, ITM2A, TBX22, FAM46D, BRWD3, HMGN5, SH3BGRL, POU3F4, CYLC1, RPS6KA6, HDX, UBE2DNL, APOOL, SATL1, ZNF711, POF1B, CHM, DACH2, KLHL4
Xq25-Xq27.1	126,549,383-139,832,288	1	1	97	DCAF12L1, CXorf64, ACTRT1, SMARCA1, OCRL, APLN, XPNPEP2, SASH3, ZDHHC9, UTP14A, BCORL1, ELF4, AIFM1, RAB33A, ZNF280C, SLC25A14, GPR119, RBMX2, FAM45B, ENOX2, ARHGAP36, IGSF1, OR13H1, LOC286467, MST4, FRMD7, RAP2C, MBNL3, HS6ST2, HS6ST2-AS1, USP26, TFDP3, GPC4, GPC3, MIR363, MIR92A2, MIR19B2, MIR20B, MIR18B, MIR106A, CCDC160, PHF6, HPRT1, MIR450B, MIR450A1, MIR450A2, MIR542, MIR503HG, MIR503, MIR4…
Note: Number in Red Font: copy numbers of S-H and S-L shared gains and further amplified in one subclone

## Sheet: S-H VS S-L specific
Region	Location	CN state	Gene No.	genes
S-H-specific gain
3p21.2- 3p14.3	51,671,175 -55,659,382	2.29862	68	TEX264, GRM2, IQCF6, IQCF4, IQCF3, IQCF2, IQCF5, IQCF1, RRP9, PARP3, GPR62, PCBP4, ABHD14B, ABHD14A, ABHD14A-ACY1, ACY1, RPL29, DUSP7, LINC00696, POC1A, ALAS1, TLR9, TWF2, PPM1M, WDR82, MIRLET7G, GLYCTK, MIR135A1, DNAH1, BAP1, PHF7, SEMA3G, TNNC1, NISCH, STAB1, NT5DC2, SMIM4, PBRM1, GNL3, SNORD19, SNORD19B, SNORD69, GLT8D1, SPCS1, NEK4, ITIH1, ITIH3, ITIH4, MUSTN1, TMEM110-MUSTN1, TMEM110, SFMBT1…
5q12.3 - 5q15	64,165,882- 96,433,280	3	160	RNF180, RGS7BP, FAM159B, SREK1IP1, CWC27, ADAMTS6, CENPK, PPWD1, TRIM23, TRAPPC13, SGTB, NLN, ERBB2IP, LOC100303749, SREK1, MAST4, CD180, PIK3R1, SLC30A5, CCNB1, CENPH, MRPS36, CDK7, CCDC125, TAF9, RAD17, MARVELD2, OCLN, GTF2H2C, GTF2H2D, LOC100272216, GUSBP3, SERF1A, SERF1B, SMN1, SMN2, SMA4, GTF2H2B, SMA5, LOC441081, GUSBP9, NAIP, GTF2H2, LOC647859, PMCHL2, BDP1, MCCC2, CARTPT, MAP1B, MIR4803, …
5q33.3	156,850,538-156,852,528	4	1	PPP1R2P3
6p21.32	32,741,342- 32,817,048	3	4	HLA-DQA2, HLA-DQB2, HLA-DOB
7q11.23- 7q35	74,773,962- 147,378,121	3	573	NCF1, GTF2IRD2, STAG3L2, PMS2P5, GATSL1, WBSCR16, GTF2IRD2B, NCF1C, GTF2IP1, LOC100093631, GATSL2, SPDYE8P, PMS2L2, STAG3L1, TRIM73, TRIM74, NSUN5P1, POM121C, SPDYE5, PMS2P3, HIP1, CCL26, CCL24, RHBDD2, POR, MIR4651, SNORA14A, TMEM120A, STYXL1, MDH2, SRRM3, HSPB1, YWHAG, SRCRB4D, ZP3, DTX2, FDPSP2, UPK3B, LOC100133091, POMZP3, DTX2P1-UPK3BP1-PMS2P11, LOC100132832, CCDC146, FGL2, GSAP, PTPN12, RSB…
8p21.2-8p12	25,841,730-32,764,405	3	51	EBF2, PPP2R2A, BNIP3L, PNMA2, DPYSL2, ADRA1A, STMN4, TRIM35, PTK2B, CHRNA2, EPHX2, CLU, SCARA3, MIR3622B, MIR3622A, CCDC25, ESCO2, PBK, SCARA5, MIR4287, NUGGC, ELP3, PNOC, ZNF395, FBXO16, FZD3, MIR4288, EXTL3, INTS9, HMBOX1, KIF13B, DUSP4, LINC00589, FAM183CP, MIR3148, MIR548O2, TMEM66, LEPROTL1, MBOAT4, DCTN6, RBPMS-AS1, RBPMS, GTF2E2, SMIM18, GSR, UBXN8, PPP2CB, TEX15, PURG, WRN, NRG1
8p11.23-8p11.1	37,695,751-43,363,185	3	61	ZNF703, ERLIN2, LOC728024, PROSC, GPR124, BRF2, RAB11FIP1, GOT1L1, ADRB3, EIF4EBP1, ASH2L, STAR, LSM1, BAG4, DDHD2, PPAPDC1B, WHSC1L1, LETM2, FGFR1, C8orf86, TACC1, PLEKHA2, HTRA4, TM2D2, ADAM9, ADAM32, ADAM5, ADAM3A, LOC100130964, ADAM18, ADAM2, IDO1, IDO2, C8orf4, ZMAT4, SFRP1, GOLGA7, GINS4, AGPAT6, NKX6-3, ANK1, MIR486, KAT6A, AP3M2, PLAT, IKBKB, POLB, DKK4, VDAC3, SLC20A2, SMIM19, CHRNB3, CH…
11p15.4	4,946,159-4,955,713	3	2	OR51A4, OR51A2
11p15.1	18,933,813-18,935,002	3	1	MRGPRX1
11q12.1-11q12.2	60,056,683-61,258,400	3	36	MS4A3, MS4A2, MS4A6A, MS4A4A, MS4A6E, MS4A7, MS4A14, MS4A5, MS4A1, MS4A12, MS4A13, MS4A8, MS4A15, MS4A10, CCDC86, PTGDR2, ZP1, PRPF19, TMEM109, TMEM132A, SLC15A3, CD6, CD5, VPS37C, PGA3, PGA4, PGA5, VWCE, DDB1, DAK, CYB561A3, TMEM138, TMEM216, CPSF7, SDHAF2, PPP1R32
12p13.2	9,993,061-12,722,371	4	36	CLEC1B, CLEC12B, CLEC9A, CLEC1A, CLEC7A, OLR1, TMEM52B, GABARAPL1, KLRD1, KLRK1, KLRC4-KLRK1, KLRC4, KLRC3, KLRC2, KLRC1, KLRAP1, MAGOHB, STYK1, YBX3, PRR4, PRH1-PRR4, PRH1, PRH2, PRB3, PRB4, PRB1, PRB2, ETV6, RNU6-19P, BCL2L14, LRP6, MANSC1, DUSP16, CREBL2, GPR19, CDKN1B
12p12.3-12p12.1	16,988,747-26,079,892	4	29	SKP1P2, RERGL, PIK3C2G, PLCZ1, CAPZA3, PLEKHA5, AEBP2, PDE3A, IAPP, PYROXD1, RECQL, GOLT1B, GYS2, LDHB, KCNJ8, ABCC9, CMAS, ST8SIA1, C2CD5, ETNK1, SOX5, BCAT1, LRMP, CASC1, LYRM5, KRAS, IFLTD1, RASSF8-AS1, RASSF8
12q13.2-12q21.2	56,007,659-77,065,580	4	166	IKZF4, RPS26, ERBB3, PA2G4, RPL41, ZC3H10, ESYT1, MYL6B, MYL6, SMARCC2, RNF41, NABP2, SLC39A5, ANKRD52, COQ10A, CS, CNPY2, PAN2, IL23A, STAT2, APOF, TIMELESS, MIP, SPRYD4, GLS2, RBMS2, BAZ2A, ATP5B, SNORD59B, SNORD59A, PTGES3, NACA, PRIM1, HSD17B6, SDR9C7, RDH16, GPR182, ZBTB39, TAC3, MYO1A, TMEM194A, NAB2, STAT6, LRP1, MIR1228, NXPH4, SHMT2, NDUFA4L2, STAC3, R3HDM2, INHBC, INHBE, GLI1, ARHGAP9, …
12q23.1-12q24.11	98,453,841-110,067,695	3	105	SLC9A7P1, LOC643770, TMPO-AS1, TMPO, SLC25A3, SNORA53, IKBIP, APAF1, ANKS1B, FAM71C, UHRF1BP1L, GOLGA2P5, MIR1827, ACTR6, DEPDC4, SCYL2, SLC17A8, NR1H4, GAS2L3, ANO4, SLC5A8, UTP20, ARL1, SPIC, MYBPC1, CHPT1, SYCP3, GNPTAB, DRAM1, CCDC53, NUP37, PARPBP, PMCH, IGF1, LINC00485, PAH, ASCL1, C12orf42, STAB2, NT5DC3, GNN, HSP90B1, MIR3652, C12orf73, TDG, GLT8D2, HCFC2, NFYB, TXNRD1, EID3, CHST11, MIR3…
12q24.32-12q24.33	129,071,726-133,214,831	4	38	TMEM132D, LOC100190940, FZD10-AS1, FZD10, PIWIL1, RIMBP2, STX2, RAN, GPR133, LOC116437, LOC338797, SFSWAP, MMP17, ULK1, PUS1, EP400, SNORA49, EP400NL, DDX51, NOC4L, GALNT9, LOC100130238, FBRSL1, LRCOL1, P2RX2, POLE, PXMP2, PGAM5, ANKLE2, GOLGA3, CHFR, ZNF605, ZNF26, ZNF84, ZNF140, ZNF891, ZNF10, ZNF268
13q21.32-13q21.33	66,302,834-71,168,417	2.23163	5	PCDH9, LINC00550, KLHL1, ATXN8OS, LINC00348
14q21.2	45,940,943-46,651,821	2.26689	2	LINC00871, RPL10L
16p12.2	22,297,409-22,374,617	3	2	POLR3E, CDR2
17p13.1	7,260,137-7,263,213	3	1	CLDN7
17q12	36,088,256-36,090,141	3	1	CCL3
19q13.11-19q13.12	34,801,295-35,563,658	3	32	ZNF30-AS1, ZNF30, ZNF792, GRAMD1A, SCN1B, HPN, HPN-AS1, FXYD3, LGI4, FXYD1, FXYD7, FXYD5, FAM187B, FAM187B2P, LSR, USF2, HAMP, MAG, CD22, FFAR1, FFAR3, GPR42, EEF1A1P7, FFAR2, FFAR2, KRTDAP, DMKN, SBSN, GAPDHS, TMEM147-AS1, TMEM147, ATP4A
19q13.32	44,697,504-47,515,258	3	97	CEACAM16, BCL3, CBLC, BCAM, NECTIN2, TOMM40, APOE, APOC1, APOC1P1, APOC4, APOC4-APOC2, APOC2, CLPTM1, RELB, CLASRP, ZNF296, GEMIN7, PPP1R37, NKPD1, TRAPPC6A, BLOC1S3, EXOC3L2, MARK4, CKM, KLC3, ERCC2, PPP1R13L, CD3EAP, ERCC1, FOSB, RTN2, PPM1N, VASP, OPA3, GPR4, EML2, EML2-AS1, GIPR, SNRPD2, QPCTL, FBXO46, BHMG1, SIX5, DMPK, DMWD, RSPH6A, SYMPK, FOXA3, IRF2BP1, MYPOP, NANOS2, NOVA2, CCDC61, PGLYR…
20q11.1	29,401,775-29,754,673	4	5	DUX4L34, FRG2EP, AGGF1P10, FRG1EP, CDC27P3
20q12-20q13.12	42,072,752-45,348,424	4	44	PTPRT, PPIAP21, EIF4EBP2P1, SRSF6, L3MBTL1, SGK2, IFT52, RPL27AP, MYBL2, GTSF1L, TOX2, JPH2, OSER1, OSER1-AS1, GDAP1L1, FITM2, R3HDML, HNF4A, HNF4A-AS1, RPL37AP1, TTPAL, SERINC3, PKIG, ADA, WISP2, KCNK15, RIMS4, PGBD4P2, YWHAB, PABPC1L, TOMM34, STK4-AS1, STK4, KCNS1, WFDC5, WFDC12, PI3, SEMG1, SEMG2, SLPI, MATN4, RBPJL, TRV-CAC14-1, SDC4
S-H-specific loss
8p23.3-8p23.2	1,501,366-5,476,969	1	10	DLGAP2, CLN8, ARHGEF10, KBTBD11, MYOM2, CSMD1, RNA5SP251, PAICSP4, RSL24D1P7, RPL23AP54
8p21.3-8p21.2	22,367,249-25,511,308	1	36	SLC39A14, PPP3CC, SORBS3, PDLIM2, C8orf58, KIAA1967, BIN3, BIN3-IT1, EGR3, PEBP4, RHOBTB2, TNFRSF10B, LOC286059, LOC254896, TNFRSF10C, TNFRSF10D, TNFRSF10A, LOC389641, CHMP7, R3HCC1, LOXL2, LOC100507156, ENTPD4, SLC25A37, NKX3-1, NKX2-6, STC1, ADAM28, ADAMDEC1, ADAM7, NEFM, NEFL, DOCK5, GNRH1, KCTD9, CDCA2
8q24.12	120,125,108-120,523,635	1.55361	3	COL14A1, MRPL13, MTBP
17p13.1-17p11.2	10,680,332-21,705,700	1	132	SCO1, ADPRM, TMEM220, MAGOH2, TMEM220-AS1, LINC00675, PIRT, SHISA6, DNAH9, ZNF18, MAP2K4, MIR744, LINC00670, MYOCD, ARHGAP44, ELAC2, HS3ST3A1, CDRT15P1, COX10-AS1, COX10, CDRT15, HS3ST3B1, MGC12916, CDRT7, CDRT8, PMP22, MIR4731, TEKT3, CDRT4, TVP23C-CDRT4, TVP23C, CDRT1, TRIM16, ZNF286A, TBC1D26, CDRT15P2, MEIS3P1, ADORA2B, ZSWIM7, TTC19, NCOR1, PIGL, MIR1288, CENPV, UBB, TRPV2, C17orf76-AS1, SNO…
Xq21.31	88,747,225-88,754,785	1.74812	1	CPXCR1
S-L-specific gain
2p14	67,213,408-68,252,531	3	8	LOC101927661, ETAA1, C1D, LOC105374789, LOC105374789, WDR92, PNO1, PPP3R1
2p16.1	55,282,319-55,284,471	4	1	PRORSD1P
3p21.31	46,353,744-47,013,467	3	20	CCR2, CCR5, CCRL2, LTF, RTP3, LRRC2, LRRC2-AS1, TDGF1, ALS2CL, TMIE, PRSS50, PRSS46, PRSS45, PRSS43, PRSS42, MYL3, PTH1R, CCDC12, NBEAL2, NRADDP
3q25.31	156,215,560-156,227,883	3	1	KCNAB1-AS2
6p25.3	292,462-351,353	4	1	DUSP22
8q24.12	120,395,847-120,813,273	3	3	MRPL13, MTBP, SNTB1
9p11.2	41,006,999-41,189,436	3	4	FRG1HP, PGM5P2, FOXD4L6, CBWD6
9q21.11	68,323,607-68,330,626	3	1	LOC440896
9q13	64,369,394-64,413,142	3	1	ANKRD20A4
10q24.32-10q26.3	102,394,597-133,569,958	3	230	NFKB2, PSD, FBXL15, CUEDC2, MIR146B, LOC100505761, C10orf95, TMEM180, ACTR1A, SUFU, TRIM8, ARL3, SFXN2, WBP1L, CYP17A1, C10orf32, C10orf32-AS3MT, AS3MT, CNNM2, NT5C2, LOC729020, INA, PCGF6, TAF5, USMG5, MIR1307, PDCD11, CALHM2, CALHM1, CALHM3, NEURL, SH3PXD2A, SH3PXD2A-AS1, OBFC1, SLK, COL17A1, MIR936, SFR1, WDR96, MIR609, GSTO1, MIR4482-1, GSTO2, ITPRIP, CCDC147, SORCS3, SORCS1, RNU6-53P, XPNPEP…
11q24.2	124,542,682-124,697,518	2.90819	6	OR8B12, OR8A1, PANX3, TBRG1, SIAE, SPA17
15q11.2-15q22.31	23,562,062-66,782,848	3	467	MIR4508, MKRN3, MAGEL2, NDN, PWRN2, PWRN1, NPAP1, SNRPN, SNURF, SNORD107, PWARSN, PWAR5, SNORD64, SNORD108, SNORD109B, SNORD109A, SNORD116-1, SNORD116-2, SNORD116-3, SNORD116-9, SNORD116-4, SNORD116-5, SNORD116-7, SNORD116-6, SNORD116-8, SNORD116-10, SNORD116-11, SNORD116-12, SNORD116-13, SNORD116-14, SNORD116-15, SNORD116-16, SNORD116-19, SNORD116-17, SNORD116-18, SNORD116-20, SNORD116-21, SNORD…
15q22.33-15q24.1	67,065,845-72,408,029	3	44	SMAD3, AAGAB, IQCH, IQCH-AS1, C15orf61, MAP2K5, SKOR1, PIAS1, CALML4, CLN6, FEM1B, ITGA11, CORO2B, ANP32A, MIR4312, ANP32A-IT1, MIR548H4, SPESP1, NOX5, LINC00277, GLCE, PAQR5, KIF23, RPLP1, LOC145837, LINC00593, TLE3, MIR629, UACA, LARP6, THAP10, LRRC49, CT62, THSD4, NR2E3, MYO9A, SENP8, GRAMD2, PKM, PARP6, CELF6, HEXA, HEXA-AS1, TMEM202
15q24.3-15q25.2	77,044,017-82,262,763	2.25	47	TSPAN3, PEAK1, LINC00597, HMG20A, LINGO1, LOC253044, LOC645752, LOC91450, TBC1D2B, MIR5003, SH2D7, CIB2, IDH3A, ACSBG1, DNAJA4, WDR61, CRABP1, IREB2, HYKK, PSMA4, CHRNA5, CHRNA3, CHRNB4, LOC646938, ADAMTS7, MORF4L1, CTSH, RASGRF1, ANKRD34C, TMED3, KIAA1024, MTHFS, ST20-MTHFS, ST20, BCL2A1, ZFAND6, FAH, ARNT2, ABHD17C, KIAA1199, MESDC2, MESDC1, IL16, STARD5, TMC3, MEX3B, EFTUD1
16p11.2	32,170,043-32,289,981	3	2	HERC2P4, TP53TG3D
S-L-specific loss
7q31.1	110,663,054-111,562,517	1	3	IMMP2L, LRRN3, LOC100420226
8p12-8p11.23	31,639,386-36,936,128	1	9	NRG1, NRG1-IT3, FUT10, MAK16, TTI2, RNF122, DUSP26, UNC5D, KCNU1
8p11.23	37,695,751-38,060,365	1.30637	10	ZNF703, ERLIN2, LOC728024, PROSC, GPR124, BRF2, RAB11FIP1, GOT1L1, ADRB3, EIF4EBP1
