# Supplementary material for: Genome-wide DNA copy number analysis in clonally expanded human ovarian cancer cells with distinct invasive/migratory capacities
Source: Oncotarget. 2017 Jan 20;8(9):15136–48. doi: 10.18632/oncotarget.14767 (PMC5362473; doi:10.18632/oncotarget.14767)
Supplement: Supplementary file 5 [file oncotarget-08-15136-s005.xlsx]

## Sheet: S-H-specific gain
GO-Term-BP	Count	%	PValue	Genes
GO:0031116~positive regulation of microtubule polymerization	7	0.543478	4.41559e-05	WNT2, CAV2, CTTNBP2, CAV1, CDKN1B, MAP1B, ASZ1
GO:0031113~regulation of microtubule polymerization	7	0.543478	7.75751e-05	WNT2, CAV2, CTTNBP2, CAV1, CDKN1B, MAP1B, ASZ1
GO:0031112~positive regulation of microtubule polymerization or depolymerization	7	0.543478	7.75751e-05	WNT2, CAV2, CTTNBP2, CAV1, CDKN1B, MAP1B, ASZ1
GO:0019439~aromatic compound catabolic process	8	0.621118	0.000157082	EPHX2, IDO2, PON1, PON2, PAH, IDO1, ALDH1L2, PON3
GO:0007595~lactation	9	0.698758	0.000264218	WNT2, CAV2, CTTNBP2, CAV1, AGPAT6, PMCH, MET, ASZ1, USF2
GO:0043254~regulation of protein complex assembly	16	1.24224	0.000536853	CAV2, CAV1, CAPZA3, CAPZA2, CLU, MAP1B, ASZ1, WNT2, ARPC1A, CTTNBP2, ARPC1B, EIF4EBP1, CDKN1B, AVIL, CAND1, RASA1
GO:0046785~microtubule polymerization	5	0.388199	0.000939713	WNT2, CAV2, CTTNBP2, CAV1, ASZ1
GO:0042311~vasodilation	8	0.621118	0.000951392	WNT2, CAV2, ADRB3, CTTNBP2, KCNJ8, APOE, ASZ1, CFTR
GO:0032271~regulation of protein polymerization	13	1.00932	0.00112524	WNT2, ARPC1A, CAV2, CTTNBP2, ARPC1B, CAV1, CDKN1B, CAPZA3, CAPZA2, MAP1B, ASZ1, AVIL, RASA1
GO:0050909~sensory perception of taste	10	0.776398	0.00158431	TAS2R16, TAS2R60, TAS2R39, TAS2R4, TAS2R38, TAS2R5, TAS2R3, TAS2R40, GNAT3, TAS2R41
GO:0030321~transepithelial chloride transport	5	0.388199	0.00160619	WNT2, CAV2, CTTNBP2, ASZ1, CFTR
GO:0006820~anion transport	20	1.5528	0.0018688	CLCN1, FXYD1, CAV2, FXYD3, SLC20A2, ASZ1, TOMM40, CFTR, VDAC3, WNT2, SLC26A4, CTTNBP2, SLC26A3, SLC17A8, BEST3, SLC25A13, SLC26A5, SLC16A7, SLC13A1, SLC13A4
GO:0030879~mammary gland development	12	0.931677	0.0019543	WNT2, CAV2, CTTNBP2, CAV1, AGPAT6, PMCH, ERBB3, MET, ASZ1, IGF1, NRG1, USF2
GO:0015698~inorganic anion transport	15	1.1646	0.0022335	CLCN1, FXYD1, CAV2, FXYD3, SLC20A2, ASZ1, CFTR, WNT2, SLC26A4, CTTNBP2, SLC26A3, BEST3, SLC26A5, SLC13A1, SLC13A4
GO:0007267~cell-cell signaling	57	4.42547	0.00262722	NAMPT, PMCHL2, VGF, GLI1, DMPK, WNT2, CTTNBP2, WISP2, PTGIR, FNTA, BHLHA15, APOE, IAPP, TRPV4, ZYX, CHRNA6, FRS2, KCND2, PMCH, KIF5A, IL26, IL22, PCLO, SMO, GRM3, GRM2, GRM8, CARTPT, WNT5A, KCNMB4, CAV2, WNT16, CCL3, ACHE, GAL3ST4, SCN1B, FFAR1, ASZ1, TAC1, PAH, AKAP9, CCL26, CCL24, PCSK1, SYPL1, NPTX2, PLAT, TRHDE, FZD1, HGF, HOMER1, VDAC3, LEP, PNOC, STAB1, CHRNB3, ADRA1A
GO:0048878~chemical homeostasis	50	3.88199	0.00289399	SRI, FXYD1, CALCR, KCNMB4, CCL3, CAV1, JPH2, FOXA3, TFR2, ATP5B, FFAR1, HEXB, APOC2, TAC1, VGF, BUD31, GJC3, DMPK, SERINC5, CYP27B1, PTK2B, BHLHA15, APOE, HAMP, COL4A3BP, APOC4, SERPINE1, TRPV4, SLC30A5, LGI4, CHRNA6, ERCC2, KCND2, C5AR1, ATP4A, PMCH, EPHX2, IGF1, TRIM24, USF2, SLC26A4, HSP90B1, HNF4A, NAB2, DLD, GIPR, AVPR1A, CARTPT, ATP6V0A4, SCARA5
GO:0019226~transmission of nerve impulse	37	2.87267	0.00315384	CLCN1, CAV2, KCNMB4, PMCHL2, ACHE, SCN1B, HEXB, ASZ1, TAC1, PAH, AKAP9, GJC3, DMPK, WNT2, CTTNBP2, SERINC5, FNTA, SYPL1, APOE, NPTX2, LGI4, CHRNA6, ERCC2, PLAT, KCND2, PMCH, KIF5A, HOMER1, VDAC3, PCLO, GRM3, GRM2, PNOC, GRM8, NAB2, CHRNB3, CARTPT
GO:0032273~positive regulation of protein polymerization	7	0.543478	0.00413567	WNT2, CAV2, CTTNBP2, CAV1, CDKN1B, MAP1B, ASZ1
GO:0021695~cerebellar cortex development	6	0.465839	0.00447238	SMO, RFX4, ULK1, MTPN, KLHL1, LUZP6, GLI1
GO:0001937~negative regulation of endothelial cell proliferation	6	0.465839	0.00447238	WNT2, CAV2, CTTNBP2, CAV1, APOE, ASZ1
GO:0031329~regulation of cellular catabolic process	11	0.854037	0.00494555	RNF180, GAPDHS, ULK1, APOE, IFNG, APOC1, MDM2, IGF1, APOC2, TAF9, ADAM9
GO:0033554~cellular response to stress	53	4.11491	0.00501299	XRCC4, FOXA3, PMS2L2, OS9, GTF2H2D, LOC100132832, GTF2H2C, MCM7, MDFIC, PCBP4, COL4A3BP, IFNG, TRPV4, CRY1, POLK, CCNH, DDB1, POLE, RINT1, POLB, CDK7, DDIT3, XRCC6BP1, ESCO2, GTF2H2, GTF2H2B, JMY, SMO, RECQL, TIMELESS, HIPK2, CARTPT, VCAN, RAD17, WNT5A, ATG10, CAV1, UNG, SHFM1, ST8SIA1, LOC100133091, ASNS, PRPF19, TFEC, BCL3, DYRK2, ERCC1, ERCC2, MSH3, MAP1B, WRN, BBC3, AVPR1A, TDG, PARP3, SCARA5…
GO:0050880~regulation of blood vessel size	10	0.776398	0.00592726	WNT2, CAV2, ADRB3, CTTNBP2, CAV1, KCNJ8, APOE, KEL, ASZ1, CFTR
GO:0035150~regulation of tube size	10	0.776398	0.00592726	WNT2, CAV2, ADRB3, CTTNBP2, CAV1, KCNJ8, APOE, KEL, ASZ1, CFTR
GO:0040008~regulation of growth	35	2.71739	0.00651744	EXTL3, ING3, VGF, IL17RB, NRCAM, ADRB3, WISP2, AGPAT6, CYP27B1, STRA8, APOE, PTK2B, PRSS2, IFNG, TAF9, HTRA4, SEMA3A, NRG1, DNAJC2, MUC12, YEATS4, MAP1B, ARMC10, IGF1, TKT, WRN, HMGA2, CHPT1, LEP, CDKN1B, HNF4A, PRDM4, ULK1, BBC3, AVPR1A
GO:0031331~positive regulation of cellular catabolic process	8	0.621118	0.0069173	RNF180, GAPDHS, APOE, IFNG, MDM2, IGF1, APOC2, ADAM9
GO:0031109~microtubule polymerization or depolymerization	5	0.388199	0.00741978	WNT2, CAV2, CTTNBP2, CAV1, ASZ1
GO:0070633~transepithelial transport	5	0.388199	0.00741978	WNT2, CAV2, CTTNBP2, ASZ1, CFTR
GO:0006796~phosphate metabolic process	82	6.36646	0.00781891	NUAK1, TBK1, ATP5B, DMPK, WNT2, CTTNBP2, MDFIC, COL4A3BP, IFNG, FRS2, CDK14, ADAM9, PIK3CG, SRPK2, SGK2, PIK3C2G, C5AR1, BRAF, PTPRR, PTPRT, CDK6, PBK, CDK7, CDK4, STK4, MARK4, PRKCD, ATP6V1F, WEE2, PRKD2, MAST4, SGK196, STYK1, SCYL2, HIPK2, DLD, CARTPT, MVK, RELN, PPM1M, NEK4, PPP5C, PPP2R2A, CAV2, STYXL1, FGFR1, SSH1, ERBB3, ASZ1, AKAP9, SDHAF2, EPHB4, NDUFB2, LOC407835, IRAK3, EPHB6, GNPTAB, P…
GO:0006793~phosphorus metabolic process	82	6.36646	0.00781891	NUAK1, TBK1, ATP5B, DMPK, WNT2, CTTNBP2, MDFIC, COL4A3BP, IFNG, FRS2, CDK14, ADAM9, PIK3CG, SRPK2, SGK2, PIK3C2G, C5AR1, BRAF, PTPRR, PTPRT, CDK6, PBK, CDK7, CDK4, STK4, MARK4, PRKCD, ATP6V1F, WEE2, PRKD2, MAST4, SGK196, STYK1, SCYL2, HIPK2, DLD, CARTPT, MVK, RELN, PPM1M, NEK4, PPP5C, PPP2R2A, CAV2, STYXL1, FGFR1, SSH1, ERBB3, ASZ1, AKAP9, SDHAF2, EPHB4, NDUFB2, LOC407835, IRAK3, EPHB6, GNPTAB, P…
GO:0006811~ion transport	67	5.20186	0.00786281	PLCZ1, KCNC2, STEAP4, KCNK15, JPH2, SLC20A2, ATP5B, WNT2, CTTNBP2, BHLHA15, TRPV5, TRPV4, ANO4, CHRNA6, TRPV6, CHRNA2, SVOP, KCND2, ATP4A, CFTR, ATP6V1F, SLC26A4, SLC26A3, SLC26A5, SLC41A2, STEAP2, STEAP1, CLCN1, SRI, FXYD1, CAV2, KCNMB4, CAV1, FXYD3, SCN1B, TFR2, ASZ1, FXYD5, FXYD7, BEST3, KCNS1, CYP27B1, SLC30A5, SLC39A5, ATP5J2, CACNA2D1, SLC8A2, TOMM40, CACNA2D3, VDAC3, MON2, KCTD10, SLC17A8,…
GO:0006368~RNA elongation from RNA polymerase II promoter	9	0.698758	0.0103583	GTF2E2, GTF2H2D, GTF2H2C, TAF6, CCNH, POLR2J, TAF9, CDK7, GTF2H2, ERCC2, ELL2, GTF2H2B
GO:0021549~cerebellum development	7	0.543478	0.0105646	SMO, RFX4, ULK1, MTPN, KLHL1, LUZP6, GLI1, FOXP2
GO:0042592~homeostatic process	65	5.04658	0.0106266	PTGES3, JPH2, FOXA3, ATP5B, HEXB, VGF, BUD31, DMPK, GSR, HAMP, APOE, BHLHA15, COL4A3BP, IFNG, SERPINE1, TRPV4, LGI4, CHRNA6, KCND2, C5AR1, ATP4A, PMCH, BBS10, DDIT3, SLC26A4, HNF4A, NAB2, DLD, GIPR, CARTPT, TXNRD1, SRI, CALCR, FXYD1, KCNMB4, CAV1, CCL3, TFR2, FFAR1, APOC2, TAC1, GJC3, POT1, ADRB3, SERINC5, CYP27B1, PTK2B, APOC4, SLC30A5, SH2B2, ERCC2, GLRX, EPO, EPHX2, IGF1, BPGM, TRIM24, WRN, US…
GO:0003018~vascular process in circulatory system	10	0.776398	0.0107276	WNT2, CAV2, ADRB3, CTTNBP2, CAV1, KCNJ8, APOE, KEL, ASZ1, CFTR
GO:0000718~nucleotide-excision repair, DNA damage removal	6	0.465839	0.0111182	GTF2H2D, GTF2H2C, CCNH, DDB1, CDK7, ERCC1, GTF2H2, ERCC2, GTF2H2B
GO:0043066~negative regulation of apoptosis	35	2.71739	0.0112029	MEF2C, XRCC4, ERBB3, CLU, ASNS, ADA, BAG4, KRAS, FNTA, APOE, PPP2CB, CHST11, BCL3, TAF9, NRG1, CASP2, ERCC1, RASA1, ERCC2, PIK3CG, ZC3HC1, BRAF, IGF1, PDE3A, POLB, HGF, IDO1, SMO, HSP90B1, SFRP1, HIPK2, BNIP3L, HSPB1, NAIP, IKBKB
GO:0009566~fertilization	12	0.931677	0.0113747	PLCZ1, ZP1, TEX15, STRA8, STX2, ZP3, ADAM2, HEXB, ZAN, UBXN8, HYAL4, SPAM1
GO:0031110~regulation of microtubule polymerization or depolymerization	7	0.543478	0.0124098	WNT2, CAV2, CTTNBP2, CAV1, CDKN1B, MAP1B, ASZ1
GO:0008272~sulfate transport	5	0.388199	0.0127902	SLC26A4, SLC26A3, SLC26A5, SLC13A1, SLC13A4
GO:0007620~copulation	5	0.388199	0.0127902	SEMG1, PI3, AVPR1A, TAC1, VGF
GO:0016310~phosphorylation	68	5.2795	0.0129764	TBK1, NUAK1, ATP5B, DMPK, WNT2, CTTNBP2, MDFIC, COL4A3BP, IFNG, FRS2, CDK14, ADAM9, PIK3CG, SRPK2, C5AR1, PIK3C2G, SGK2, BRAF, CDK6, CDK7, PBK, CDK4, STK4, PRKCD, MARK4, ATP6V1F, WEE2, MAST4, PRKD2, SGK196, STYK1, SCYL2, HIPK2, DLD, CARTPT, RELN, MVK, NEK4, CAV2, FGFR1, ERBB3, ASZ1, AKAP9, SDHAF2, EPHB4, NDUFB2, LOC407835, IRAK3, EPHB6, GNPTAB, PTK2B, LMTK2, DYRK2, CD6, AGK, PIK3R1, NDUFA5, PDK4,…
GO:0007338~single fertilization	10	0.776398	0.0133011	PLCZ1, ZP1, STX2, ZP3, ADAM2, HEXB, ZAN, UBXN8, HYAL4, SPAM1
GO:0043069~negative regulation of programmed cell death	35	2.71739	0.0136013	MEF2C, XRCC4, ERBB3, CLU, ASNS, ADA, BAG4, KRAS, FNTA, APOE, PPP2CB, CHST11, BCL3, TAF9, NRG1, CASP2, ERCC1, RASA1, ERCC2, PIK3CG, ZC3HC1, BRAF, IGF1, PDE3A, POLB, HGF, IDO1, SMO, HSP90B1, SFRP1, HIPK2, BNIP3L, HSPB1, NAIP, IKBKB
GO:0060548~negative regulation of cell death	35	2.71739	0.0142057	MEF2C, XRCC4, ERBB3, CLU, ASNS, ADA, BAG4, KRAS, FNTA, APOE, PPP2CB, CHST11, BCL3, TAF9, NRG1, CASP2, ERCC1, RASA1, ERCC2, PIK3CG, ZC3HC1, BRAF, IGF1, PDE3A, POLB, HGF, IDO1, SMO, HSP90B1, SFRP1, HIPK2, BNIP3L, HSPB1, NAIP, IKBKB
GO:0006354~RNA elongation	9	0.698758	0.0147825	GTF2E2, GTF2H2D, GTF2H2C, TAF6, CCNH, POLR2J, TAF9, CDK7, GTF2H2, ERCC2, ELL2, GTF2H2B
GO:0007268~synaptic transmission	30	2.32919	0.0154694	KCNMB4, CAV2, PMCHL2, ACHE, SCN1B, ASZ1, TAC1, PAH, AKAP9, DMPK, WNT2, CTTNBP2, SYPL1, FNTA, NPTX2, APOE, CHRNA6, PLAT, KCND2, PMCH, KIF5A, HOMER1, PCLO, VDAC3, GRM3, GRM2, PNOC, GRM8, CHRNB3, CARTPT
GO:0021696~cerebellar cortex morphogenesis	5	0.388199	0.016208	SMO, RFX4, ULK1, MTPN, LUZP6, GLI1
GO:0006091~generation of precursor metabolites and energy	31	2.40683	0.0169463	LDHB, ATP5B, COX7C, PPP1R2P3, VGF, SDHAF2, NDUFB2, ADRB3, SLC25A3, GYS2, GLRX, NDUFA5, CS, BPGM, PPP1R3A, MON2, ATP6V1F, LEP, GAPDHS, NRF1, SLC25A13, DLD, GIPR, AVPR1A, TXNRD1, ATP6AP1L, STEAP2, ATP6V0A4, STEAP1, CROT, MDH2
GO:0007162~negative regulation of cell adhesion	8	0.621118	0.0181547	ERBB3, ATP5B, PODXL, CBLL1, ADAM22, FXYD5, RASA1, PIK3R1
GO:0006898~receptor-mediated endocytosis	9	0.698758	0.0184069	ADRB3, AP1S1, GTF2H2D, LRP1, GTF2H2C, ULK1, STAB1, APOE, ATP5B, STAB2, GTF2H2, GTF2H2B
GO:0044087~regulation of cellular component biogenesis	17	1.31988	0.0190326	CAV2, CAV1, CAPZA3, CAPZA2, CLU, MAP1B, ASZ1, TAC1, WNT2, ARPC1A, CTTNBP2, ARPC1B, EIF4EBP1, CDKN1B, AVIL, CAND1, RASA1
GO:0030317~sperm motility	6	0.465839	0.0191522	WNT2, GAPDHS, CAV2, CTTNBP2, MET, ASZ1
GO:0045862~positive regulation of proteolysis	6	0.465839	0.0191522	RNF180, APOE, IFNG, MDM2, IFT52, ADAM9
GO:0001764~neuron migration	10	0.776398	0.01978	WNT2, NRCAM, FEZF1, ASCL1, CAV2, CTTNBP2, MET, ASZ1, RELN, NR2F1
GO:0042787~protein ubiquitination during ubiquitin-dependent protein catabolic process	5	0.388199	0.0201468	CBLC, DDB1, MDM2, SMURF1, OS9
GO:0050801~ion homeostasis	38	2.95031	0.0204702	SRI, FXYD1, CALCR, KCNMB4, CAV1, CCL3, JPH2, ATP5B, TFR2, HEXB, TAC1, BUD31, GJC3, DMPK, SERINC5, CYP27B1, PTK2B, APOE, HAMP, TRPV4, SLC30A5, LGI4, CHRNA6, ERCC2, C5AR1, KCND2, ATP4A, PMCH, EPHX2, TRIM24, SLC26A4, HSP90B1, NAB2, GIPR, DLD, AVPR1A, ATP6V0A4, SCARA5
GO:0044093~positive regulation of molecular function	51	3.95963	0.0216724	XRCC4, SDC4, BUD31, PRKAR2B, FNTA, APOE, MDFIC, IFNG, MS4A2, NRG1, FRS2, PILRB, ADAM9, C5AR1, SSBP1, JMY, CHRM2, HIPK2, GIPR, CARTPT, RELN, CALCR, CAV1, CALD1, APOC2, POT1, ADRB3, IRAK3, SERINC5, CYP27B1, KRAS, PTK2B, AGK, HIP1, ERCC2, MSH3, MET, YWHAB, HGF, DGKI, WRN, HOMER1, CCNB1, LRP1, BBC3, PSMC2, AVPR1A, PON1, CALM3, APAF1, IKBKB
GO:0031334~positive regulation of protein complex assembly	7	0.543478	0.0220501	WNT2, CAV2, CTTNBP2, CAV1, CDKN1B, MAP1B, ASZ1
GO:0022037~metencephalon development	7	0.543478	0.0220501	SMO, RFX4, ULK1, MTPN, KLHL1, LUZP6, GLI1, FOXP2
GO:0051450~myoblast proliferation	3	0.232919	0.0224201	MET, IGF1, HGF
GO:0006974~response to DNA damage stimulus	35	2.71739	0.0228627	XRCC4, UNG, SHFM1, LOC100133091, PMS2L2, PRPF19, GTF2H2D, LOC100132832, MCM7, GTF2H2C, PCBP4, BCL3, DYRK2, CRY1, ERCC1, ERCC2, POLK, MSH3, CCNH, DDB1, RINT1, POLE, POLB, CDK7, WRN, XRCC6BP1, DDIT3, GTF2H2, ESCO2, JMY, GTF2H2B, RECQL, TIMELESS, BBC3, HIPK2, TDG, PARP3, ALKBH2, RAD17
GO:0046890~regulation of lipid biosynthetic process	8	0.621118	0.0229129	LEP, HNF4A, STAR, APOE, IFNG, AVPR1A, APOC1, APOC2
GO:0051495~positive regulation of cytoskeleton organization	8	0.621118	0.0229129	WNT2, CAV2, CTTNBP2, CAV1, CDKN1B, MAP1B, ASZ1, TAC1
GO:0001558~regulation of cell growth	21	1.63043	0.0232529	EXTL3, MAP1B, CHPT1, IL17RB, NRCAM, WISP2, CYP27B1, CDKN1B, PRDM4, HNF4A, ULK1, APOE, PTK2B, PRSS2, AVPR1A, TAF9, HTRA4, SEMA3A, NRG1, DNAJC2, MUC12
GO:0016192~vesicle-mediated transport	50	3.88199	0.0240465	ATP5B, AP2S1, RAB3IP, HOOK3, TRAPPC6A, GTF2H2D, AP1S1, GTF2H2C, ANK1, APOE, ZFYVE16, GOLGA3, AP3B1, SCAMP1, ARL1, STX2, GOLT1B, RINT1, AP4M1, PCLO, GTF2H2, GTF2H2B, COPG2, CD36, LRMP, STEAP2, CUX1, CAV2, CCL3, CAV1, BET1, NAPA, ARF5, RIMS4, ADRB3, KRAS, AP3M2, BLOC1S3, BCAP29, EXOC4, RHOBTB3, HIP1, STAB2, MON2, CORO1C, COG5, LRP1, CADPS2, ULK1, STAB1, LRP6, CLEC7A, SCARA5
GO:0032535~regulation of cellular component size	27	2.09627	0.0246409	FGFR1, EXTL3, CAPZA3, CAPZA2, LUZP6, CYP27B1, PTK2B, MTPN, PRSS2, AVIL, TAF9, SEMA3A, NRG1, DNAJC2, RASA1, HPN, MAP1B, CDK4, CSRP2, ARPC1A, ARPC1B, CDKN1B, ERBB2IP, HNF4A, PRDM4, ULK1, WHSC1L1, AVPR1A
GO:0048732~gland development	16	1.24224	0.0253905	CAV2, CAV1, PMCH, ERBB3, MET, ASZ1, IGF1, USF2, GLI1, OTP, WNT2, PCSK1, CTTNBP2, AGPAT6, SFRP1, NRG1
GO:0051969~regulation of transmission of nerve impulse	17	1.31988	0.025476	PLAT, KCNMB4, ACHE, STAR, PMCH, MAP1B, TAC1, VGF, GRM3, YWHAG, NISCH, KRAS, GRM8, APOE, IFNG, AVPR1A, CARTPT
GO:0007623~circadian rhythm	8	0.621118	0.0255874	TIMELESS, PMCH, ERBB3, PGLYRP1, CARTPT, CDK4, CRY1, ADA
GO:0007618~mating	6	0.465839	0.026205	SEMG1, HEXB, PI3, AVPR1A, TAC1, VGF
GO:0055080~cation homeostasis	28	2.17391	0.026814	FXYD1, CALCR, SRI, CCL3, CAV1, JPH2, ATP5B, TFR2, HEXB, TAC1, BUD31, CYP27B1, PTK2B, APOE, HAMP, TRPV4, SLC30A5, C5AR1, ATP4A, PMCH, EPHX2, TRIM24, SLC26A4, HSP90B1, GIPR, AVPR1A, ATP6V0A4, SCARA5
GO:0001508~regulation of action potential	10	0.776398	0.0282783	SRI, KCNMB4, SERINC5, KCND2, NAB2, HEXB, LGI4, TAC1, GJC3, ERCC2
GO:0055082~cellular chemical homeostasis	35	2.71739	0.028296	SRI, FXYD1, CALCR, KCNMB4, CCL3, CAV1, JPH2, FOXA3, ATP5B, TFR2, HEXB, TAC1, BUD31, GJC3, DMPK, SERINC5, PTK2B, APOE, HAMP, TRPV4, SLC30A5, LGI4, CHRNA6, ERCC2, C5AR1, KCND2, PMCH, EPHX2, HSP90B1, NAB2, GIPR, DLD, AVPR1A, CARTPT, SCARA5
GO:0015918~sterol transport	7	0.543478	0.0283679	CAV1, CD36, APOE, CLU, APOC1, APOC2, CFTR
GO:0030301~cholesterol transport	7	0.543478	0.0283679	CAV1, CD36, APOE, CLU, APOC1, APOC2, CFTR
GO:0008015~blood circulation	20	1.5528	0.0287923	CAV2, CAV1, OLR1, PMCH, TNNC1, KEL, EPHX2, ASZ1, TAC1, CFTR, WNT2, CTTNBP2, ADRB3, NISCH, KCNJ8, APOE, COL1A2, AVPR1A, CARTPT, EPO
GO:0003013~circulatory system process	20	1.5528	0.0287923	CAV2, CAV1, OLR1, PMCH, TNNC1, KEL, EPHX2, ASZ1, TAC1, CFTR, WNT2, CTTNBP2, ADRB3, NISCH, KCNJ8, APOE, COL1A2, AVPR1A, CARTPT, EPO
GO:0007166~cell surface receptor linked signal transduction	139	10.7919	0.0289027	GPR124, WNT2, GNG8, TAS2R60, EIF4EBP1, PTGIR, FNTA, MRGPRX1, APOE, BHLHA15, IFNG, MS4A2, KLRD1, FRS2, ADAM9, PIK3CG, C5AR1, PMCH, GPR133, PTPRT, MARK4, STK4, ASCL1, COL1A2, CARTPT, KLRC1, WNT5A, FGFR1, CCL3, ERBB3, GNAI1, KLRK1, OR6W1P, OPN1SW, EPHB4, ADRB3, EPHB6, GPR22, ADAM32, PLAT, PRB3, OR2A2, OR2A5, OR2A7, MET, GPR150, HGF, HOMER1, EPHA1, GNAT3, GNGT1, CBLC, OR6B1, GPR37, SFRP1, OR51A2, AVP…
GO:0045026~plasma membrane fusion	4	0.310559	0.0291061	STX2, ADAM2, HYAL4, SPAM1
GO:0006891~intra-Golgi vesicle-mediated transport	5	0.388199	0.0296572	COPG2, COG5, NAPA, CUX1, GOLGA3
GO:0021587~cerebellum morphogenesis	5	0.388199	0.0296572	SMO, RFX4, ULK1, MTPN, LUZP6, GLI1
GO:0048610~reproductive cellular process	18	1.39752	0.0297548	PLCZ1, STX2, HMGCR, RAN, CAPZA3, ZP3, ZAN, SIX5, PDE3A, GAPDHS, CCNB1, SYCP3, STRA8, PTK2B, DLD, PIWIL1, SPAM1, ERCC1
GO:0045793~positive regulation of cell size	8	0.621118	0.0315595	EXTL3, PTK2B, PRSS2, MAP1B, AVPR1A, TAF9, NRG1, CDK4
GO:0048477~oogenesis	7	0.543478	0.0319313	CCNB1, STRA8, PTK2B, HEXB, NOBOX, PDE3A, ERCC1
GO:0055066~di-, tri-valent inorganic cation homeostasis	24	1.86335	0.0322424	CALCR, FXYD1, SRI, CAV1, CCL3, JPH2, C5AR1, PMCH, TFR2, HEXB, EPHX2, TAC1, TRIM24, BUD31, HSP90B1, CYP27B1, HAMP, APOE, PTK2B, GIPR, AVPR1A, TRPV4, SLC30A5, SCARA5
GO:0015674~di-, tri-valent inorganic cation transport	19	1.47516	0.0323674	PLCZ1, SRI, STEAP4, CAV1, CACNA2D1, JPH2, SLC8A2, TFR2, CACNA2D3, CYP27B1, BHLHA15, TRPV5, SLC30A5, TRPV4, TRPV6, STEAP2, CACNA1D, SCARA5, STEAP1
GO:0007186~G-protein coupled receptor protein signaling pathway	88	6.8323	0.0324645	GPR85, OR2A1, NXPH4, PRH1, RGS7BP, TAS2R4, PRH2, TAS2R5, GPR124, OR2A42, TAS2R3, BUD31, LGR5, GNG8, TAS2R60, PTGIR, OR9A4, MRGPRX1, IAPP, APOE, BHLHA15, MS4A2, OR9A2, FRS2, PIK3CG, KIAA1324L, C5AR1, GPR19, PMCH, GPR133, CMKLR1, OR2AE1, GPR98, SMO, TAS2R16, GRM3, GRM2, GNB2, GRM8, CHRM2, GIPR, OR6V1, CARTPT, GPR182, CALCR, CCL3, FFAR3, GPR62, GNAI1, OR2A25, FFAR2, FFAR1, TAC1, GNG11, OPN1SW, OR6W1…
GO:0009896~positive regulation of catabolic process	8	0.621118	0.0348684	RNF180, GAPDHS, APOE, IFNG, MDM2, IGF1, APOC2, ADAM9
GO:0031644~regulation of neurological system process	17	1.31988	0.035217	PLAT, KCNMB4, ACHE, STAR, PMCH, MAP1B, TAC1, VGF, GRM3, YWHAG, NISCH, KRAS, GRM8, APOE, IFNG, AVPR1A, CARTPT
GO:0051098~regulation of binding	17	1.31988	0.035217	TAF6, CALD1, PRKCD, DDIT3, JMY, SMO, IRAK3, ADRB3, KRAS, HNF4A, HIPK2, PON1, CALM3, BCL3, IKBKB, NRG1, ERCC2
GO:0010676~positive regulation of cellular carbohydrate metabolic process	5	0.388199	0.0352523	GAPDHS, HNF4A, IFNG, IGF1, DYRK2
GO:0045913~positive regulation of carbohydrate metabolic process	5	0.388199	0.0352523	GAPDHS, HNF4A, IFNG, IGF1, DYRK2
GO:0032374~regulation of cholesterol transport	5	0.388199	0.0352523	LEP, APOE, PON1, APOC1, APOC2
GO:0032371~regulation of sterol transport	5	0.388199	0.0352523	LEP, APOE, PON1, APOC1, APOC2
GO:0006109~regulation of carbohydrate metabolic process	7	0.543478	0.0357736	LEP, GAPDHS, HNF4A, IFNG, IGF1, DYRK2, NR1H4
GO:0051096~positive regulation of helicase activity	3	0.232919	0.0357967	MSH3, SSBP1, POT1
GO:0034382~chylomicron remnant clearance	3	0.232919	0.0357967	APOE, APOC1, APOC2
GO:0030033~microvillus assembly	3	0.232919	0.0357967	MYO1A, STX2, FXYD5
GO:0032528~microvillus organization	3	0.232919	0.0357967	MYO1A, STX2, FXYD5
GO:0006308~DNA catabolic process	9	0.698758	0.0360543	GTF2H2D, GTF2H2C, STRA8, CCNH, DDB1, TDG, APAF1, CDK7, ERCC1, GTF2H2, ERCC2, GTF2H2B
GO:0043968~histone H2A acetylation	4	0.310559	0.0370059	YEATS4, ING3, TRRAP, EP400
GO:0006352~transcription initiation	11	0.854037	0.0381752	LOC100093631, BRF2, TAF6, CCNH, POLR2J, CDK7, TRIM24, GTF2H2, GTF2H2B, GTF2H2D, GTF2E2, GTF2H2C, TAF9, ERCC2
GO:0016567~protein ubiquitination	14	1.08696	0.0402116	DDB1, SAE1, UBE2H, CBLL1, TRIM23, OS9, PRPF19, CBLC, MDM2, CAND1, SMURF1, FBXO24, CHFR, RNF41
GO:0008361~regulation of cell size	21	1.63043	0.0403596	FGFR1, HPN, EXTL3, MAP1B, CDK4, CSRP2, LUZP6, CYP27B1, CDKN1B, ERBB2IP, PRDM4, HNF4A, ULK1, PTK2B, PRSS2, MTPN, WHSC1L1, AVPR1A, TAF9, SEMA3A, NRG1, DNAJC2
GO:0009894~regulation of catabolic process	12	0.931677	0.0420537	RNF180, GAPDHS, IRAK3, ULK1, APOE, IFNG, APOC1, MDM2, IGF1, APOC2, TAF9, ADAM9
GO:0032446~protein modification by small protein conjugation	15	1.1646	0.0422816	ATG10, DDB1, SAE1, UBE2H, CBLL1, TRIM23, OS9, PRPF19, CBLC, MDM2, CAND1, SMURF1, FBXO24, CHFR, RNF41
GO:0010876~lipid localization	17	1.31988	0.0430654	CAV1, RFT1, OSBPL8, STAR, CLU, HEXB, APOC1, APOC2, CFTR, GLTP, CD36, APOE, COL4A3BP, APOC4, APOF, CROT, B4GALNT1
GO:0042509~regulation of tyrosine phosphorylation of STAT protein	6	0.465839	0.0447798	CAV1, HNF4A, IFNG, IGF1, IL22, EPO
GO:0007605~sensory perception of sound	12	0.931677	0.0448196	EML2, SLC26A4, SLC17A8, MYO1A, CDKN1B, SLC26A5, MARVELD2, HEXB, KPTN, ATP6V0A4, GJC3, GPR98
GO:0042522~regulation of tyrosine phosphorylation of Stat5 protein	4	0.310559	0.0458817	CAV1, HNF4A, IGF1, EPO
GO:0032104~regulation of response to extracellular stimulus	4	0.310559	0.0458817	LEP, CYP27B1, CARTPT, TRIM24
GO:0032107~regulation of response to nutrient levels	4	0.310559	0.0458817	LEP, CYP27B1, CARTPT, TRIM24
GO:0002021~response to dietary excess	4	0.310559	0.0458817	LEP, ADRB3, APOE, VGF
GO:0002027~regulation of heart rate	5	0.388199	0.0481485	PMCH, AVPR1A, TAC1, SEMA3A, ADA
GO:0048469~cell maturation	10	0.776398	0.0487728	CCNB1, NRCAM, AGPAT6, BHLHA15, PTK2B, DLD, LGI4, PDE3A, EPO, ERCC2
GO:0030307~positive regulation of cell growth	7	0.543478	0.0490274	EXTL3, PTK2B, PRSS2, MAP1B, AVPR1A, TAF9, NRG1
GO:0070507~regulation of microtubule cytoskeleton organization	7	0.543478	0.0490274	WNT2, CAV2, CTTNBP2, CAV1, CDKN1B, MAP1B, ASZ1
GO:0001936~regulation of endothelial cell proliferation	6	0.465839	0.0503927	WNT2, CAV2, CTTNBP2, CAV1, APOE, ASZ1
GO:0005976~polysaccharide metabolic process	13	1.00932	0.0507049	CMAS, HEXB, PGLYRP1, PPP1R3A, PPP1R2P3, HYAL4, GNS, ITIH1, MGAM, CHST11, ITIH4, GYS2, ITIH3
GO:0042063~gliogenesis	9	0.698758	0.0540254	ASCL1, ERBB3, PTK2B, NAB2, IGF1, CDK6, VCAN, RELN, ERCC2
GO:0030155~regulation of cell adhesion	15	1.1646	0.0548002	ERBB3, ATP5B, PODXL, CDK6, EDIL3, CBLL1, FXYD5, ADA, CD36, PRSS2, ADAM22, NRG1, PIK3R1, RASA1, ADAM9
GO:0021575~hindbrain morphogenesis	5	0.388199	0.0554479	SMO, RFX4, ULK1, MTPN, LUZP6, GLI1
GO:0006873~cellular ion homeostasis	33	2.56211	0.0554973	SRI, FXYD1, CALCR, KCNMB4, CCL3, CAV1, JPH2, ATP5B, TFR2, HEXB, TAC1, BUD31, GJC3, DMPK, SERINC5, PTK2B, APOE, HAMP, TRPV4, SLC30A5, LGI4, CHRNA6, ERCC2, C5AR1, KCND2, PMCH, EPHX2, HSP90B1, NAB2, DLD, GIPR, AVPR1A, SCARA5
GO:0055074~calcium ion homeostasis	19	1.47516	0.0557037	CALCR, FXYD1, CAV1, CCL3, JPH2, C5AR1, PMCH, HEXB, EPHX2, TAC1, TRIM24, BUD31, HSP90B1, CYP27B1, APOE, PTK2B, GIPR, AVPR1A, TRPV4
GO:0030005~cellular di-, tri-valent inorganic cation homeostasis	22	1.70807	0.0558958	CALCR, FXYD1, SRI, CAV1, CCL3, JPH2, C5AR1, PMCH, TFR2, HEXB, EPHX2, TAC1, BUD31, HSP90B1, HAMP, APOE, PTK2B, GIPR, AVPR1A, SLC30A5, TRPV4, SCARA5
GO:0007281~germ cell development	12	0.931677	0.0571217	CCNB1, GAPDHS, STRA8, SYCP3, PTK2B, CAPZA3, RAN, DLD, PIWIL1, SIX5, PDE3A, ERCC1
GO:0007005~mitochondrion organization	15	1.1646	0.0575789	CAV2, GFM2, FIS1, IMMP2L, NRF1, MTERF, SSBP1, MTX3, BHLHA15, BBC3, PTCD2, COL4A3BP, CLU, TOMM40, TOMM34
GO:0006468~protein amino acid phosphorylation	54	4.19255	0.0576122	TBK1, NUAK1, DMPK, WNT2, CTTNBP2, MDFIC, COL4A3BP, IFNG, FRS2, CDK14, ADAM9, PIK3CG, SRPK2, C5AR1, SGK2, BRAF, CDK6, CDK7, PBK, CDK4, STK4, PRKCD, MARK4, WEE2, MAST4, PRKD2, STYK1, SGK196, SCYL2, HIPK2, CARTPT, RELN, NEK4, FGFR1, CAV2, ERBB3, ASZ1, AKAP9, EPHB4, LOC407835, IRAK3, EPHB6, PTK2B, LMTK2, DYRK2, CD6, MET, PDK4, HGF, TRIM24, EPHA1, GLYCTK, ULK1, IKBKB
GO:0055085~transmembrane transport	47	3.64907	0.058407	CLCN1, KCNC2, ATP5B, SLC37A3, SLC26A10, MIP, KCNS1, SLC35B4, SLC25A3, TRPV5, TRPV4, SLC30A5, NUP37, TRPV6, SLC39A5, POM121C, SV2C, SLC25A40, SVOP, SLC12A9, KCND2, SLC8A2, ATP4A, TOMM40, ABCB1, CFTR, VDAC3, MON2, ATP6V1F, ABCB4, SLC26A4, SVOPL, SLC26A3, SLC17A8, ABCC9, SLC26A5, SLC25A13, SLC16A7, NUP205, SLC13A1, SLC5A8, NUP107, SLC13A4, ATP6AP1L, ATP6V0A4, SCARA5, CACNA1D
GO:0030203~glycosaminoglycan metabolic process	8	0.621118	0.0595169	GNS, ITIH1, HEXB, CHST11, PGLYRP1, ITIH4, ITIH3, HYAL4
GO:0008037~cell recognition	8	0.621118	0.0595169	NRCAM, ZP3, ZAN, VCAN, SEMA3A, CLEC7A, SPAM1, CD5
GO:0051241~negative regulation of multicellular organismal process	17	1.31988	0.0596681	CAV1, ACHE, PMCH, APOC1, APOC2, TAC1, TSPAN8, IDO1, ADA, IRAK3, ADRB3, IAPP, APOE, IFNG, SERPINE1, AVPR1A, CARTPT
GO:0032844~regulation of homeostatic process	13	1.00932	0.0598743	CAV1, TAC1, CDK6, ADA, POT1, IAPP, IFNG, P2RX2, AVPR1A, CALM3, MS4A2, CARTPT, ERCC1
GO:0042439~ethanolamine and derivative metabolic process	6	0.465839	0.0627992	AGPAT6, ACHE, PON1, DMGDH, ETNK1, CHPT1
GO:0050954~sensory perception of mechanical stimulus	12	0.931677	0.064038	EML2, SLC26A4, SLC17A8, MYO1A, CDKN1B, SLC26A5, MARVELD2, HEXB, KPTN, ATP6V0A4, GJC3, GPR98
GO:0006281~DNA repair	26	2.01863	0.0640801	XRCC4, UNG, SHFM1, LOC100133091, PMS2L2, PRPF19, GTF2H2D, LOC100132832, GTF2H2C, CRY1, ERCC1, ERCC2, POLK, MSH3, CCNH, DDB1, POLE, POLB, CDK7, WRN, XRCC6BP1, GTF2H2, ESCO2, GTF2H2B, JMY, RECQL, TDG, PARP3, ALKBH2, RAD17
GO:0010035~response to inorganic substance	20	1.5528	0.0654983	KCNMB4, CAV1, STAR, OLR1, TNNC1, MAP1B, ADA, DDIT3, PCSK1, SRRT, SLC25A13, FNTA, APOE, PTK2B, SERPINE1, PPP2CB, AVPR1A, CALM3, SLC30A5, ADAM9
GO:0042771~DNA damage response, signal transduction by p53 class mediator resulting in induction of apoptosis	4	0.310559	0.0664313	BBC3, HIPK2, BCL3, DYRK2
GO:0042304~regulation of fatty acid biosynthetic process	4	0.310559	0.0664313	HNF4A, AVPR1A, APOC1, APOC2
GO:0006259~DNA metabolic process	42	3.26087	0.0665293	PTGES3, XRCC4, ACHE, UNG, DBF4, SHFM1, LOC100133091, NAP1L1, PMS2L2, POT1, PRIM1, PRPF19, GTF2H2D, LOC100132832, MCM7, GTF2H2C, STRA8, CRY1, DNAJC2, BAZ2A, ERCC1, ERCC2, POLK, MSH3, SSBP1, CCNH, RAN, DDB1, GINS4, POLE, IGF1, POLB, CDK7, WRN, XRCC6BP1, GTF2H2, ESCO2, JMY, GTF2H2B, RECQL, HELB, TDG, PARP3, APAF1, ALKBH2, RAD17
GO:0006367~transcription initiation from RNA polymerase II promoter	9	0.698758	0.0671456	LOC100093631, GTF2E2, GTF2H2D, GTF2H2C, TAF6, CCNH, POLR2J, TAF9, CDK7, GTF2H2, ERCC2, GTF2H2B
GO:0043085~positive regulation of catalytic activity	43	3.33851	0.0685207	CALCR, XRCC4, CAV1, APOC2, SDC4, BUD31, POT1, ADRB3, PRKAR2B, SERINC5, KRAS, FNTA, CYP27B1, PTK2B, APOE, MDFIC, IFNG, MS4A2, NRG1, FRS2, AGK, PILRB, HIP1, ADAM9, C5AR1, MSH3, SSBP1, MET, YWHAB, WRN, HGF, DGKI, HOMER1, CCNB1, LRP1, CHRM2, BBC3, PSMC2, GIPR, AVPR1A, CARTPT, RELN, APAF1
GO:0009628~response to abiotic stimulus	32	2.48447	0.069018	ARSB, XRCC4, CAV1, HMGCR, ST8SIA1, TAC1, DNAH1, OPN1SW, VGF, ADRB3, GTF2H2D, KRAS, GTF2H2C, TSC22D4, PTK2B, TFEC, ADAM2, BCL3, TRPV4, ERCC1, ERCC2, PMCH, MAP1B, WRN, GPR98, GTF2H2, GTF2H2B, FOXP2, GNGT1, TIMELESS, KCNJ8, AVPR1A, HSPB1, SCARA3, SCARA5
GO:0051095~regulation of helicase activity	3	0.232919	0.0690401	MSH3, SSBP1, POT1
GO:0010565~regulation of cellular ketone metabolic process	8	0.621118	0.0696273	LEP, CAV1, HNF4A, BHMT, AVPR1A, APOC1, APOC2, ACACB
GO:0019725~cellular homeostasis	39	3.02795	0.0713885	SRI, FXYD1, CALCR, KCNMB4, CAV1, CCL3, JPH2, FOXA3, ATP5B, TFR2, HEXB, TAC1, BUD31, GJC3, DMPK, GSR, SERINC5, PTK2B, APOE, HAMP, TRPV4, SLC30A5, LGI4, CHRNA6, GLRX, ERCC2, C5AR1, KCND2, PMCH, EPHX2, DDIT3, HSP90B1, NAB2, GIPR, DLD, AVPR1A, CARTPT, TXNRD1, SCARA5
GO:0043407~negative regulation of MAP kinase activity	6	0.465839	0.0767703	CBLC, IRAK3, CAV1, HMGCR, APOE, DUSP16
GO:0046425~regulation of JAK-STAT cascade	6	0.465839	0.0767703	CAV1, HNF4A, IFNG, IGF1, IL22, EPO
GO:0046834~lipid phosphorylation	4	0.310559	0.0780213	PIK3CG, PIK3C2G, AGK, PIK3R1
GO:0014072~response to isoquinoline alkaloid	4	0.310559	0.0780213	PCSK1, TAC1, PPP5C, PPP2R2A
GO:0043278~response to morphine	4	0.310559	0.0780213	PCSK1, TAC1, PPP5C, PPP2R2A
GO:0034381~lipoprotein particle clearance	4	0.310559	0.0780213	CD36, APOE, APOC1, APOC2
GO:0051050~positive regulation of transport	21	1.63043	0.0781875	CAV1, ACHE, ERBB3, TAC1, CBLL1, HOMER1, SMO, PCSK1, APOE, IFNG, P2RX2, PON1, AVPR1A, CALM3, MS4A2, CARTPT, CLEC7A, TRIP6, PIK3R1, HIP1, ADAM9
GO:0006869~lipid transport	15	1.1646	0.0797166	CAV1, RFT1, OSBPL8, STAR, CLU, APOC1, APOC2, CFTR, GLTP, CD36, APOE, COL4A3BP, APOC4, APOF, CROT
GO:0019220~regulation of phosphate metabolic process	40	3.10559	0.0803902	CAV1, HMGCR, PPP1R2P3, SDC4, PRKAR2B, IRAK3, KRAS, MCM7, PTK2B, APOE, MDFIC, IFNG, DUSP16, MS4A2, NRG1, CD6, FRS2, AGK, PILRB, EPO, ADAM9, C5AR1, MET, PKIG, YWHAB, IGF1, CDK7, HGF, DGKI, IL22, PRKCD, CBLC, YWHAG, LRP1, CDKN1B, HNF4A, PRKRIP1, CARTPT, RELN, RAD17
GO:0051174~regulation of phosphorus metabolic process	40	3.10559	0.0803902	CAV1, HMGCR, PPP1R2P3, SDC4, PRKAR2B, IRAK3, KRAS, MCM7, PTK2B, APOE, MDFIC, IFNG, DUSP16, MS4A2, NRG1, CD6, FRS2, AGK, PILRB, EPO, ADAM9, C5AR1, MET, PKIG, YWHAB, IGF1, CDK7, HGF, DGKI, IL22, PRKCD, CBLC, YWHAG, LRP1, CDKN1B, HNF4A, PRKRIP1, CARTPT, RELN, RAD17
GO:0030330~DNA damage response, signal transduction by p53 class mediator	5	0.388199	0.0806671	PCBP4, BBC3, HIPK2, BCL3, DYRK2
GO:0010638~positive regulation of organelle organization	10	0.776398	0.0820062	WNT2, CAV2, CTTNBP2, CAV1, CDKN1B, MAP1B, ASZ1, IGF1, TAC1, POT1
GO:0019953~sexual reproduction	38	2.95031	0.0823334	PLCZ1, HMGCR, CAPZA3, ZNF296, NANOS2, ZAN, HEXB, VGF, GLI1, RPL10L, SPATA9, GSR, STRA8, PTK2B, ADAM2, PIWIL1, NOBOX, SPAM1, ERCC1, B4GALNT1, ZP1, STX2, SEMG1, PMCH, ZP3, RAN, SEMG2, SIX5, PDE3A, HYAL4, LEP, CCNB1, GAPDHS, TEX15, SYCP3, DLD, ADAM18, UBXN8
GO:0006470~protein amino acid dephosphorylation	14	1.08696	0.0825843	PTPRB, STYXL1, SSH1, PTPRZ1, PTPRR, PTPRT, PTPN12, DUSP4, DUSP16, PPP2CB, PPM1M, DUSP7, PPP2R2A, PPP5C
GO:0060541~respiratory system development	12	0.931677	0.0836329	WNT2, WNT5A, ASCL1, CAV2, CTTNBP2, TIMELESS, ASZ1, CFTR, CUX1, ADA, GLI1, FOXP2
GO:0051348~negative regulation of transferase activity	11	0.854037	0.0855572	CBLC, IRAK3, CAV1, YWHAG, CDKN1B, HMGCR, APOE, DUSP16, PKIG, PRKRIP1, POT1
GO:0060627~regulation of vesicle-mediated transport	11	0.854037	0.0855572	CAV1, AP2S1, ZFYVE16, APOC1, APOC2, MS4A2, TRPV6, CBLL1, CLEC7A, PCLO, HIP1
GO:0042391~regulation of membrane potential	14	1.08696	0.0864054	SRI, KCNMB4, CAV1, KCND2, HEXB, TAC1, GJC3, DMPK, SERINC5, NAB2, DLD, LGI4, CHRNA6, ERCC2
GO:0043543~protein amino acid acylation	8	0.621118	0.0865973	CPA4, YEATS4, ING3, ZDHHC17, TAF9, MBOAT4, TRRAP, EP400
GO:0007612~learning	8	0.621118	0.0865973	PRKAR2B, KRAS, HMGCR, ADAM2, PTN, TAC1, VDAC3, FOXP2
GO:0070647~protein modification by small protein conjugation or removal	16	1.24224	0.0870338	ATG10, DDB1, SAE1, UBE2H, CBLL1, TRRAP, TRIM23, OS9, PRPF19, CBLC, MDM2, CAND1, SMURF1, FBXO24, CHFR, RNF41
GO:0010660~regulation of muscle cell apoptosis	3	0.232919	0.0882517	IFNG, IGF1, NRG1
GO:0030003~cellular cation homeostasis	23	1.78571	0.0898027	CALCR, FXYD1, SRI, CAV1, CCL3, JPH2, C5AR1, PMCH, ATP5B, TFR2, HEXB, EPHX2, TAC1, BUD31, HSP90B1, HAMP, APOE, PTK2B, GIPR, AVPR1A, SLC30A5, TRPV4, SCARA5
GO:0045732~positive regulation of protein catabolic process	5	0.388199	0.0901387	RNF180, APOE, IFNG, MDM2, ADAM9
GO:0006576~biogenic amine metabolic process	11	0.854037	0.0902397	AGPAT6, ACHE, MTPN, IDO2, PON1, DMGDH, ETNK1, PAH, IDO1, CHPT1, LUZP6, TPH2
GO:0042593~glucose homeostasis	7	0.543478	0.0903376	BHLHA15, PMCH, FOXA3, FFAR1, SERPINE1, CARTPT, VGF
GO:0032886~regulation of microtubule-based process	7	0.543478	0.0903376	WNT2, CAV2, CTTNBP2, CAV1, CDKN1B, MAP1B, ASZ1
GO:0034220~ion transmembrane transport	7	0.543478	0.0903376	ATP4A, ATP5B, ATP6AP1L, ATP6V0A4, SCARA5, MON2, ATP6V1F
GO:0033500~carbohydrate homeostasis	7	0.543478	0.0903376	BHLHA15, PMCH, FOXA3, FFAR1, SERPINE1, CARTPT, VGF
GO:0051057~positive regulation of small GTPase mediated signal transduction	4	0.310559	0.090423	KRAS, IGF1, RELN, EPO
GO:0044057~regulation of system process	27	2.09627	0.0906058	SRI, KCNMB4, CAV1, ACHE, STAR, TNNC1, TAC1, SDC4, VGF, ADA, DMPK, NISCH, KRAS, APOE, IFNG, SEMA3A, PLAT, PMCH, MAP1B, EPHX2, LEP, GRM3, YWHAG, GRM8, CHRM2, AVPR1A, CARTPT
GO:0042552~myelination	6	0.465839	0.0922729	SERINC5, NAB2, HEXB, LGI4, GJC3, ERCC2
GO:0010675~regulation of cellular carbohydrate metabolic process	6	0.465839	0.0922729	LEP, GAPDHS, HNF4A, IFNG, IGF1, DYRK2
GO:0006821~chloride transport	8	0.621118	0.0927322	CLCN1, WNT2, FXYD1, CAV2, CTTNBP2, FXYD3, ASZ1, CFTR
GO:0030100~regulation of endocytosis	8	0.621118	0.0927322	CAV1, AP2S1, ZFYVE16, APOC1, APOC2, CBLL1, CLEC7A, HIP1
GO:0006605~protein targeting	20	1.5528	0.0941086	MTX3, RAN, YWHAB, TOMM40, IMMP2L, YWHAG, PEX1, ERBB2IP, NUP205, ZFYVE16, DUSP16, IFNG, EXOC4, KPNA7, BCL3, SMURF1, TNPO1, KIF13B, AP3B1, TOMM34
GO:0050804~regulation of synaptic transmission	14	1.08696	0.0943753	PLAT, KCNMB4, ACHE, STAR, PMCH, MAP1B, TAC1, VGF, YWHAG, GRM3, NISCH, KRAS, APOE, GRM8
GO:0051493~regulation of cytoskeleton organization	14	1.08696	0.0943753	CAV2, CAV1, CAPZA3, CAPZA2, MAP1B, ASZ1, TAC1, ARPC1A, WNT2, ARPC1B, CTTNBP2, CDKN1B, AVIL, RASA1
GO:0042493~response to drug	20	1.5528	0.097351	CAV2, CAV1, STAR, ATP4A, ERBB3, MAP1B, ASZ1, ABCB1, PDE3A, CFTR, DDIT3, ABCB4, WNT2, CTTNBP2, PCSK1, ABCC9, PTK2B, BLOC1S3, SEMA3C, IKBKB
GO:0042325~regulation of phosphorylation	38	2.95031	0.0993633	CAV1, HMGCR, SDC4, PRKAR2B, IRAK3, KRAS, MCM7, PTK2B, APOE, MDFIC, IFNG, DUSP16, MS4A2, NRG1, CD6, FRS2, AGK, PILRB, EPO, ADAM9, C5AR1, MET, PKIG, IGF1, CDK7, HGF, DGKI, IL22, PRKCD, CBLC, YWHAG, LRP1, CDKN1B, HNF4A, PRKRIP1, CARTPT, RELN, RAD17
KEGG PATHWAY	Count	%	PValue	Genes
hsa00260:Glycine, serine and threonine metabolism	8	0.621118	0.00608238	GLYCTK, CHDH, ALAS1, SHMT2, DLD, BHMT, DMGDH, DAO
hsa04742:Taste transduction	10	0.776398	0.0122099	TAS2R16, TAS2R60, TAS2R39, TAS2R4, TAS2R38, TAS2R5, TAS2R3, TAS2R40, GNAT3, TAS2R41
hsa05218:Melanoma	12	0.931677	0.0134332	PIK3CG, LOC407835, FGFR1, KRAS, BRAF, MET, MDM2, IGF1, CDK6, HGF, CDK4, PIK3R1
hsa00531:Glycosaminoglycan degradation	6	0.465839	0.0157801	ARSB, HGSNAT, GNS, HEXB, HYAL4, SPAM1
hsa05214:Glioma	10	0.776398	0.0387355	PIK3CG, LOC407835, KRAS, BRAF, CALM3, MDM2, IGF1, CDK6, CDK4, PIK3R1
hsa05220:Chronic myeloid leukemia	11	0.854037	0.0457676	PIK3CG, LOC407835, CBLC, CDKN1B, KRAS, BRAF, MDM2, CDK6, IKBKB, CDK4, PIK3R1
hsa05215:Prostate cancer	12	0.931677	0.0593413	PIK3CG, LOC407835, FGFR1, HSP90B1, CDKN1B, KRAS, BRAF, CREB3L2, MDM2, IGF1, IKBKB, PIK3R1
hsa04722:Neurotrophin signaling pathway	15	1.1646	0.068564	PIK3CG, BRAF, YWHAB, PRKCD, LOC407835, IRAK3, YWHAG, KRAS, PRDM4, CALM3, SH2B2, RAP1B, IKBKB, FRS2, PIK3R1
hsa05223:Non-small cell lung cancer	8	0.621118	0.0975099	PIK3CG, LOC407835, KRAS, BRAF, CDK6, CDK4, STK4, PIK3R1
hsa03420:Nucleotide excision repair	7	0.543478	0.0997354	GTF2H2D, GTF2H2C, CCNH, DDB1, POLE, CDK7, ERCC1, GTF2H2, ERCC2, GTF2H2B
	Note:	Red Font:	the most enriched GO terms with the same genes of WNT2, CAV2, CTTNBP2, CAV1, CDKN1B
			notable GO terms and KEGG pathways

## Sheet: S-H-specific loss
GO-Term-BP	Count	%	PValue	Genes
GO:0045104~intermediate filament cytoskeleton organization	4	2.64901	0.000289383	KRT16P2, NEFL, CLN8, NEFM
GO:0045103~intermediate filament-based process	4	2.64901	0.000387219	KRT16P2, NEFL, CLN8, NEFM
GO:0060052~neurofilament cytoskeleton organization	3	1.98675	0.00116792	NEFL, CLN8, NEFM
GO:0006855~multidrug transport	2	1.3245	0.0131151	SLC47A1, SLC47A2
GO:0009991~response to extracellular stimulus	6	3.97351	0.014967	SREBF1, ADORA2B, MYOCD, PEMT, STC1, TRIM16
GO:0032536~regulation of cell projection size	2	1.3245	0.0196087	NEFL, NEFM
GO:0031133~regulation of axon diameter	2	1.3245	0.0196087	NEFL, NEFM
GO:0007422~peripheral nervous system development	3	1.98675	0.0233259	EGR3, PMP22, ALDH3A2
GO:0007010~cytoskeleton organization	8	5.29801	0.0246516	TEKT3, BIN3, KRT16P2, NEFL, CLN8, NCOR1, NEFM, LLGL1
GO:0003012~muscle system process	5	3.31126	0.0247955	KCNJ18, ADORA2B, MYOM2, MAP2K3, FLII, KCNJ12
GO:0045110~intermediate filament bundle assembly	2	1.3245	0.0260601	NEFL, NEFM
GO:0006915~apoptosis	9	5.96026	0.0442958	TNFRSF10A, TNFRSF10C, TNFRSF10B, TNFRSF10D, KIAA1967, PPP3CC, UBB, MAPK7, FOXO3B
GO:0060037~pharyngeal system development	2	1.3245	0.0451634	NKX2-6, NKX3-1
GO:0008219~cell death	10	6.62252	0.0464827	TNFRSF10A, TNFRSF10C, TNFRSF10B, TNFRSF10D, KIAA1967, PPP3CC, UBB, MAPK7, FOXO3B, CLN8
GO:0032989~cellular component morphogenesis	7	4.63576	0.0467023	COX10, ULK2, BIN3, UBB, PMP22, NEFL, LLGL1
GO:0012501~programmed cell death	9	5.96026	0.0476114	TNFRSF10A, TNFRSF10C, TNFRSF10B, TNFRSF10D, KIAA1967, PPP3CC, UBB, MAPK7, FOXO3B
GO:0016265~death	10	6.62252	0.0482001	TNFRSF10A, TNFRSF10C, TNFRSF10B, TNFRSF10D, KIAA1967, PPP3CC, UBB, MAPK7, FOXO3B, CLN8
GO:0006244~pyrimidine nucleotide catabolic process	2	1.3245	0.0514485	NT5M, ENTPD4
GO:0008535~respiratory chain complex IV assembly	2	1.3245	0.0514485	COX10, SCO1
GO:0045935~positive regulation of nucleobase, nucleoside, nucleotide and nucleic acid metabolic process	9	5.96026	0.0526835	SREBF1, ADORA2B, MYOCD, ZNF287, MAP2K3, TRIM16, UBB, USP22, FOXO3B
GO:0051173~positive regulation of nitrogen compound metabolic process	9	5.96026	0.0611513	SREBF1, ADORA2B, MYOCD, ZNF287, MAP2K3, TRIM16, UBB, USP22, FOXO3B
GO:0045109~intermediate filament organization	2	1.3245	0.0638962	NEFL, NEFM
GO:0009116~nucleoside metabolic process	3	1.98675	0.0663695	PEMT, ENTPD4, PRPSAP2
GO:0031668~cellular response to extracellular stimulus	3	1.98675	0.0663695	SREBF1, ADORA2B, MYOCD
GO:0000226~microtubule cytoskeleton organization	4	2.64901	0.0727339	TEKT3, NEFL, NCOR1, NEFM
GO:0045941~positive regulation of transcription	8	5.29801	0.0777392	SREBF1, MYOCD, ZNF287, MAP2K3, TRIM16, UBB, USP22, FOXO3B
GO:0000041~transition metal ion transport	3	1.98675	0.0794635	SLC39A14, SLC25A37, SCO1
GO:0006936~muscle contraction	4	2.64901	0.0798524	KCNJ18, MYOM2, MAP2K3, FLII, KCNJ12
GO:0031328~positive regulation of cellular biosynthetic process	9	5.96026	0.081085	SREBF1, ADORA2B, MYOCD, ZNF287, MAP2K3, TRIM16, UBB, USP22, FOXO3B
GO:0042981~regulation of apoptosis	10	6.62252	0.0815799	TNFRSF10A, TNFRSF10B, GNRH1, TNFRSF10D, NKX2-6, PPP3CC, UBB, FOXO3B, NEFL, CLN8
GO:0007250~activation of NF-kappaB-inducing kinase activity	2	1.3245	0.0822655	TNFRSF10A, TNFRSF10B
GO:0015893~drug transport	2	1.3245	0.0822655	SLC47A1, SLC47A2
GO:0043066~negative regulation of apoptosis	6	3.97351	0.0838522	GNRH1, TNFRSF10D, NKX2-6, UBB, NEFL, CLN8
GO:0007017~microtubule-based process	5	3.31126	0.0854587	DNAH9, TEKT3, NEFL, NCOR1, NEFM
GO:0043067~regulation of programmed cell death	10	6.62252	0.085545	TNFRSF10A, TNFRSF10B, GNRH1, TNFRSF10D, NKX2-6, PPP3CC, UBB, FOXO3B, NEFL, CLN8
GO:0030001~metal ion transport	7	4.63576	0.0857597	SLC39A14, KCTD9, KCNJ18, TRPV2, SLC25A37, KCNJ12, SLC5A10, SCO1
GO:0009891~positive regulation of biosynthetic process	9	5.96026	0.0864777	SREBF1, ADORA2B, MYOCD, ZNF287, MAP2K3, TRIM16, UBB, USP22, FOXO3B
GO:0010941~regulation of cell death	10	6.62252	0.0870617	TNFRSF10A, TNFRSF10B, GNRH1, TNFRSF10D, NKX2-6, PPP3CC, UBB, FOXO3B, NEFL, CLN8
GO:0010628~positive regulation of gene expression	8	5.29801	0.0877676	SREBF1, MYOCD, ZNF287, MAP2K3, TRIM16, UBB, USP22, FOXO3B
GO:0043069~negative regulation of programmed cell death	6	3.97351	0.0877743	GNRH1, TNFRSF10D, NKX2-6, UBB, NEFL, CLN8
GO:0060548~negative regulation of cell death	6	3.97351	0.0885701	GNRH1, TNFRSF10D, NKX2-6, UBB, NEFL, CLN8
GO:0008285~negative regulation of cell proliferation	6	3.97351	0.0893698	GNRH1, TNFRSF13B, PEMT, MTBP, NKX3-1, PMP22
GO:0043623~cellular protein complex assembly	4	2.64901	0.091075	ATPAF2, COX10, NEFL, SCO1
GO:0007243~protein kinase cascade	6	3.97351	0.0967371	TNFRSF10A, TNFRSF10B, ADORA2B, MAP2K3, MAP2K4, MAPK7
GO:0007267~cell-cell signaling	8	5.29801	0.0998163	EGR3, GNRH1, GRAP, DLGAP2, STC1, UBB, PMP22, CLN8
KEGG PATHWAY	Count	%	PValue	Genes
hsa04210:Apoptosis	5	3.31126	0.00224014	TNFRSF10A, TNFRSF10C, TNFRSF10B, TNFRSF10D, PPP3CC
hsa05014:Amyotrophic lateral sclerosis (ALS)	4	2.64901	0.00467845	MAP2K3, PPP3CC, NEFL, NEFM
hsa04650:Natural killer cell mediated cytotoxicity	5	3.31126	0.0101671	TNFRSF10A, TNFRSF10C, TNFRSF10B, TNFRSF10D, PPP3CC
hsa04912:GnRH signaling pathway	4	2.64901	0.0249337	GNRH1, MAP2K3, MAP2K4, MAPK7
hsa04060:Cytokine-cytokine receptor interaction	5	3.31126	0.0873676	TNFRSF10A, TNFRSF10C, TNFRSF10B, TNFRSF10D, TNFRSF13B
	Note:		notable GO terms and KEGG pathways

## Sheet: S-L-specific gain
GO-Term-BP	Count	%	PValue	Genes
GO:0016265~death	35	5.65428	0.00315717	APH1B, PPP3R1, BNIP3, FEM1B, SHF, GREM1, PDCD4, SMNDC1, DOCK1, TTBK2, SLK, TRIM69, BAG3, CASP7, SPG21, THBS1, BMF, ACTC1, BCL2A1, SMAD3, DUSP22, DAPK2, BCL2L10, WDR92, SLTM, RASGRF1, BNIP2, TIAL1, SLC18A2, BUB1B, AVEN, SPG11, PDCD7, CLN6, C1D
GO:0009395~phospholipid catabolic process	5	0.807754	0.0032351	JMJD7-PLA2G4B, JMJD7, PLA2G4F, LIPC, PLA2G4B, PLA2G4E, PLA2G4D
GO:0006915~apoptosis	30	4.84653	0.0045417	APH1B, PPP3R1, BNIP3, FEM1B, SHF, GREM1, PDCD4, SMNDC1, DOCK1, SLK, TRIM69, CASP7, BAG3, THBS1, BMF, ACTC1, BCL2A1, SMAD3, DUSP22, DAPK2, WDR92, BCL2L10, SLTM, RASGRF1, BNIP2, TIAL1, BUB1B, AVEN, PDCD7, C1D
GO:0008219~cell death	34	5.49273	0.00517048	APH1B, PPP3R1, BNIP3, FEM1B, SHF, GREM1, PDCD4, SMNDC1, DOCK1, TTBK2, SLK, TRIM69, BAG3, CASP7, SPG21, THBS1, BMF, ACTC1, BCL2A1, SMAD3, DUSP22, DAPK2, BCL2L10, WDR92, SLTM, RASGRF1, BNIP2, TIAL1, BUB1B, AVEN, SPG11, PDCD7, CLN6, C1D
GO:0012501~programmed cell death	30	4.84653	0.00546039	APH1B, PPP3R1, BNIP3, FEM1B, SHF, GREM1, PDCD4, SMNDC1, DOCK1, SLK, TRIM69, CASP7, BAG3, THBS1, BMF, ACTC1, BCL2A1, SMAD3, DUSP22, DAPK2, WDR92, BCL2L10, SLTM, RASGRF1, BNIP2, TIAL1, BUB1B, AVEN, PDCD7, C1D
GO:0016042~lipid catabolic process	12	1.93861	0.01125	PNLIP, PNLIPRP1, PNLIPRP2, HEXA, ECHS1, JMJD7-PLA2G4B, JMJD7, PLA2G4F, LIPC, PLA2G4B, PLCB2, PLA2G4E, PNLIPRP3, PLA2G4D
GO:0050920~regulation of chemotaxis	5	0.807754	0.0113662	ADAM10, IL16, SMAD3, GREM1, THBS1
GO:0035094~response to nicotine	4	0.646204	0.0118046	CHRNA5, CHRNB4, CHRNA7, CHRFAM7A, CHRNA3
GO:0000279~M phase	18	2.90792	0.0142204	KIF23, MKI67, MAP2K1, HAUS2, TIPIN, NUSAP1, SYCE1, SMC3, RAD51, TACC2, DCLRE1A, CCNB2, OIP5, BUB1B, MNS1, ZWILCH, TDRD1, BUB3
GO:0010035~response to inorganic substance	13	2.10016	0.0152969	AQP9, GATM, DUOX2, DUOX1, UROS, PRDX3, TPM1, CAPN3, NEDD4, AS3MT, SLC30A4, THBS1, CHRNA3
GO:0035095~behavioral response to nicotine	3	0.484653	0.0156609	CHRNA5, CHRNB4, CHRNA3
GO:0009791~post-embryonic development	7	1.13086	0.0181622	PNLIP, PNLIPRP1, MYO1E, IREB2, PYGO1, SLC18A2, PLEKHA1
GO:0006508~proteolysis	43	6.94669	0.0182811	CUEDC2, USP8, USP3, UBE3A, APH1B, SENP8, CUZD1, FEM1B, SUFU, USP50, MMP21, HTRA1, CASP7, MTBP, OTUD7A, DPP8, SCG5, FBXL15, ADAM8, BUB3, ADAM10, PRSS50, CPXM2, UBR1, HERC2, HERC1, CAPN3, CLPX, XPNPEP1, ATE1, ADAMTS7, NEDD4, PSMA4, PRSS45, BUB1B, ZRANB1, FBXL22, PRSS42, PIAS1, ADAM12, CTSH, RNF111, HABP2
GO:0010927~cellular component assembly involved in morphogenesis	5	0.807754	0.0190318	NEURL, ACTC1, CASC5, CAPN3, TPM1
GO:0006644~phospholipid metabolic process	12	1.93861	0.0212254	FGF7, LPCAT4, JMJD7-PLA2G4B, SERINC4, SEMA6D, JMJD7, PIGB, PLA2G4F, LIPC, GPAM, PLA2G4B, PLCB2, PLA2G4E, PLA2G4D
GO:0044242~cellular lipid catabolic process	7	1.13086	0.0217312	JMJD7-PLA2G4B, HEXA, JMJD7, PLA2G4F, ECHS1, LIPC, PLA2G4B, PLA2G4E, PLA2G4D
GO:0030048~actin filament-based movement	4	0.646204	0.027095	MYO5A, ACTC1, MYO1E, TPM1
GO:0019637~organophosphate metabolic process	12	1.93861	0.0295265	FGF7, LPCAT4, JMJD7-PLA2G4B, SERINC4, SEMA6D, JMJD7, PIGB, PLA2G4F, LIPC, GPAM, PLA2G4B, PLCB2, PLA2G4E, PLA2G4D
GO:0007346~regulation of mitotic cell cycle	10	1.61551	0.0311155	SMAD6, MTBP, BUB1B, SMAD3, NUSAP1, RPS27L, AFAP1L2, HERC2, ZWILCH, BUB3
GO:0018149~peptide cross-linking	4	0.646204	0.0373598	EPB42, TGM5, THBS1, TGM7
GO:0002688~regulation of leukocyte chemotaxis	3	0.484653	0.0380291	ADAM10, GREM1, THBS1
GO:0007051~spindle organization	5	0.807754	0.0394419	KIF23, HAUS2, BUB1B, SMC3, TACC2
GO:0001952~regulation of cell-matrix adhesion	4	0.646204	0.0411629	ONECUT1, TDGF1, SMAD3, THBS1
GO:0050795~regulation of behavior	5	0.807754	0.0422577	ADAM10, IL16, SMAD3, GREM1, THBS1
GO:0031032~actomyosin structure organization	4	0.646204	0.0451532	ACTC1, TRPM7, CAPN3, TPM1
GO:0007010~cytoskeleton organization	20	3.23102	0.0463948	INA, ABLIM1, KIF23, NEURL, ACTC1, SPTBN5, TRPM7, TLN2, HAUS2, NUSAP1, TPM1, CAPN3, TUBGCP2, SMC3, TACC2, CORO2B, TUBGCP4, FMN1, ADRA2A, BUB1B
GO:0050921~positive regulation of chemotaxis	4	0.646204	0.0493279	ADAM10, IL16, SMAD3, THBS1
GO:0043405~regulation of MAP kinase activity	9	1.45396	0.0502321	MAP2K1, PTPLAD1, TDGF1, ADRA2A, DUSP22, CHRNA7, SPRED1, CHRFAM7A, THBS1, PDCD4
GO:0007229~integrin-mediated signaling pathway	6	0.969305	0.0502514	ADAMTS7, ADAM10, DOCK1, ITGA11, ADAM8, CIB2
GO:0000280~nuclear division	12	1.93861	0.0523327	KIF23, DCLRE1A, CCNB2, MAP2K1, OIP5, HAUS2, TIPIN, BUB1B, NUSAP1, ZWILCH, SMC3, BUB3
GO:0007067~mitosis	12	1.93861	0.0523327	KIF23, DCLRE1A, CCNB2, MAP2K1, OIP5, HAUS2, TIPIN, BUB1B, NUSAP1, ZWILCH, SMC3, BUB3
GO:0022403~cell cycle phase	19	3.06947	0.0524025	KIF23, MKI67, MAP2K1, HAUS2, TIPIN, NUSAP1, SYCE1, SMC3, TACC2, RAD51, DCLRE1A, CCNB2, OIP5, MTBP, BUB1B, MNS1, ZWILCH, TDRD1, BUB3
GO:0034614~cellular response to reactive oxygen species	4	0.646204	0.0536839	DUOX2, DUOX1, PRDX3, TPM1
GO:0030163~protein catabolic process	26	4.20032	0.0556677	CUEDC2, USP8, USP3, UBE3A, APH1B, SENP8, FEM1B, USP50, MTBP, OTUD7A, FBXL15, BUB3, ADAM10, UBR1, HERC2, HERC1, CLPX, ATE1, NEDD4, PSMA4, BUB1B, ZRANB1, FBXL22, PIAS1, CLN6, RNF111
GO:0042335~cuticle development	2	0.323102	0.056542	DUOX2, DUOX1
GO:0007264~small GTPase mediated signal transduction	15	2.42326	0.0573256	RAB8B, USP8, MAP2K1, PTPLAD1, SHOC2, RASL12, RHOV, ARL3, DOCK1, RASGRF1, RASGRP1, ADRA2A, RAB11A, KNDC1, RAB27A
GO:0022402~cell cycle process	24	3.87722	0.0579977	KIF23, MKI67, MAP2K1, HAUS2, TIPIN, SMAD3, NUSAP1, SYCE1, TCF7L2, SMC3, TACC2, RAD51, DCLRE1A, CCNB2, OIP5, PSMA4, TBRG1, MTBP, BUB1B, MNS1, ZWILCH, THBS1, TDRD1, BUB3
GO:0000087~M phase of mitotic cell cycle	12	1.93861	0.0583858	KIF23, DCLRE1A, CCNB2, MAP2K1, OIP5, HAUS2, TIPIN, BUB1B, NUSAP1, ZWILCH, SMC3, BUB3
GO:0007049~cell cycle	31	5.00808	0.0583967	KIF23, EID1, HAUS2, TIPIN, BCCIP, CUZD1, TCF7L2, OIP5, MTBP, MNS1, THBS1, ZWILCH, TDRD1, BUB3, MKI67, CCPG1, MAP2K1, SMAD3, NUSAP1, SYCE1, SMC3, ARL3, RAD51, TACC2, DCLRE1A, CCNB2, MAPK6, PSMA4, TBRG1, BUB1B, CCNDBP1
GO:0001522~pseudouridine synthesis	3	0.484653	0.059481	RPUSD2, TRUB1, NOP10
GO:0000226~microtubule cytoskeleton organization	9	1.45396	0.061213	KIF23, TUBGCP4, NEURL, HAUS2, BUB1B, NUSAP1, TUBGCP2, SMC3, TACC2
GO:0030705~cytoskeleton-dependent intracellular transport	5	0.807754	0.061466	MYO5A, ACTC1, MAP2K1, MYO1E, TPM1
GO:0040017~positive regulation of locomotion	7	1.13086	0.0625566	ADAM10, MAP2K1, ONECUT1, IL16, TDGF1, SMAD3, THBS1
GO:0051603~proteolysis involved in cellular protein catabolic process	25	4.03877	0.0632896	CUEDC2, USP8, USP3, UBE3A, APH1B, SENP8, FEM1B, USP50, MTBP, OTUD7A, FBXL15, BUB3, ADAM10, UBR1, HERC2, HERC1, CLPX, ATE1, NEDD4, PSMA4, ZRANB1, BUB1B, FBXL22, PIAS1, RNF111
GO:0048878~chemical homeostasis	22	3.55412	0.0643658	SLC12A6, GJD2, FGF7, AQP9, EPB42, HEXA, PTH1R, IREB2, BNIP3, PRDX3, TCF7L2, ACSBG1, CCR5, RYR3, CCR2, CHRNB4, SLC30A4, LTF, CHRNA7, CHRFAM7A, LIPC, CHRNA3, CLN6
GO:0044257~cellular protein catabolic process	25	4.03877	0.0657614	CUEDC2, USP8, USP3, UBE3A, APH1B, SENP8, FEM1B, USP50, MTBP, OTUD7A, FBXL15, BUB3, ADAM10, UBR1, HERC2, HERC1, CLPX, ATE1, NEDD4, PSMA4, ZRANB1, BUB1B, FBXL22, PIAS1, RNF111
GO:0048285~organelle fission	12	1.93861	0.0661886	KIF23, DCLRE1A, CCNB2, MAP2K1, OIP5, HAUS2, TIPIN, BUB1B, NUSAP1, ZWILCH, SMC3, BUB3
GO:0015674~di-, tri-valent inorganic cation transport	10	1.61551	0.0671012	CALHM1, CATSPER2, TRPM7, RYR3, SLC24A1, SLC24A5, SFXN4, LTF, CHRNA7, SFXN2, CHRFAM7A
GO:0048520~positive regulation of behavior	4	0.646204	0.0728512	ADAM10, IL16, SMAD3, THBS1
GO:0031016~pancreas development	4	0.646204	0.0780593	ALDH1A2, ONECUT1, NKX6-2, TCF7L2
GO:0050801~ion homeostasis	18	2.90792	0.0819633	SLC12A6, GJD2, EPB42, HEXA, PTH1R, IREB2, BNIP3, PRDX3, ACSBG1, CCR5, RYR3, CCR2, SLC30A4, CHRNB4, LTF, CHRNA7, CHRFAM7A, CHRNA3, CLN6
GO:0051301~cell division	14	2.26171	0.0832623	KIF23, NOX5, HAUS2, TIPIN, NUSAP1, SYCE1, CUZD1, SMC3, ARL3, DCLRE1A, CCNB2, OIP5, BUB1B, ZWILCH
GO:0001996~positive regulation of heart rate by epinephrine-norepinephrine	2	0.323102	0.0836055	ADRB1, TPM1
GO:0060084~synaptic transmission involved in micturition	2	0.323102	0.0836055	CHRNB4, CHRNA3
GO:0042744~hydrogen peroxide catabolic process	3	0.484653	0.0840711	DUOX2, DUOX1, PRDX3
GO:0000187~activation of MAPK activity	6	0.969305	0.0863922	MAP2K1, PTPLAD1, TDGF1, ADRA2A, CHRNA7, CHRFAM7A, THBS1
GO:0070301~cellular response to hydrogen peroxide	3	0.484653	0.0928463	DUOX2, DUOX1, PRDX3
KEGG PATHWAY	Count	%	PValue	Genes
hsa00561:Glycerolipid metabolism	5	0.807754	0.0327667	PNLIP, PNLIPRP1, PNLIPRP2, LIPC, GPAM
hsa04144:Endocytosis	10	1.61551	0.0614372	FGFR2, RAB11FIP2, ADRB1, USP8, CCR5, PSD, NEDD4, RAB11A, GRK5, EHD4
hsa04540:Gap junction	6	0.969305	0.0932335	GJD2, TJP1, ADRB1, MAP2K1, PLCB2, MAP2K5
	Note:		the most enriched or notable GO terms

## Sheet: S-L-specific loss
GO-Term-BP	Count	%	PValue	Genes
GO:0043393~regulation of protein binding	2	10.5263	0.0275245	ADRB3, NRG1
GO:0043085~positive regulation of catalytic activity	3	15.7895	0.0869611	ADRB3, LRRN3, NRG1
KEGG PATHWAY	Count	%	PValue	Genes
hsa04012:ErbB signaling pathway	2	10.5263	0.0667194	EIF4EBP1, NRG1
