# Supplementary material for: Genome-wide DNA copy number analysis in clonally expanded human ovarian cancer cells with distinct invasive/migratory capacities
Source: Oncotarget. 2017 Jan 20;8(9):15136–48. doi: 10.18632/oncotarget.14767 (PMC5362473; doi:10.18632/oncotarget.14767)
Supplement: Supplementary file 6 [file oncotarget-08-15136-s006.xlsx]

## Sheet: Gene list
Shared A-H and A-L further amplified in A-H		Shared S-H and S-L further amplified in S-H		Shared S-H and S-L further amplified in S-L
GPR157		FAM72D		SETD2
MIR34A		LOC100288142		KIF9-AS1
H6PD		LINC00623		KIF9
SPSB1		LOC728875		KLHL18
SLC25A33		PPIAL4B		PTPN23
TMEM201		PPIAL4C		SCAP
PIK3CD		PPIAL4A		ELP6
C1orf200		PFN1P2		CSPG5
CLSTN1		NBPF9		SMARCC1
CTNNBIP1		NBPF8		DHX30
LZIC		LOC653513		MIR1226
NMNAT1		PDE4DIP		MAP4
RBP7		SEC22B		CDC25A
UBE4B		NOTCH2NL		MIR4443
KIF1B		NBPF10		CAMP
PGD		HFE2		ZNF589
APITD1		TXNIP		NME6
APITD1-CORT		POLR3GL		SPINK8
CORT		ANKRD34A		FBXW12
DFFA		LIX1L		PLXNB1
PEX14		RBM8A		CCDC51
CASZ1		GNRHR2		TMA7
C1orf127		PEX11B		ATRIP
TARDBP		ITGA10		TREX1
MASP2		ANKRD35		SHISA5
SRM		PIAS3		PFKFB4
EXOSC10		NUDT17		UCN2
MTOR		POLR3C		COL7A1
MTOR-AS1		RNF115		MIR711
ANGPTL7		CD160		UQCRC1
UBIAD1		PDZK1		TMEM89
PTCHD2		GPR89A		SLC26A6
FBXO2		GPR89C		CELSR3
FBXO44		PDZK1P1		MIR4793
FBXO6		NBPF24		NCKIPSD
MAD2L2		NBPF11		IP6K2
DRAXIN		HYDIN2		PRKAR2A
AGTRAP		NBPF12		SLC25A20
MTHFR		LOC728989		ARIH2OS
CLCN6		NBPF13P		ARIH2
NPPA-AS1		PRKAB2		P4HTM
NPPA		PDIA3P		WDR6
NPPB		FMO5		DALRD3
KIAA2013		CHD1L		MIR425
PLOD1		LINC00624		NDUFAF3
MFN2		BCL9		MIR191
MIIP		ACP6		IMPDH2
TNFRSF8		GJA5		QRICH1
TNFRSF1B		GJA8		QARS
MIR4632		GPR89B		USP19
VPS13D		MIR5087		LAMB2
		PPIAL4F		LAMB2P1
PPIAL4G		PPIAL4D		CCDC71
FAM72D		NBPF14		KLHDC8B
LOC100288142		NBPF15		LOC646498
LINC00623		NBPF16		CCDC36
LOC728875		PPIAL4E		C3orf62
PPIAL4B		LOC645166		MIR4271
PPIAL4C		LOC388692		USP4
PPIAL4A		FCGR1C		GPX1
PFN1P2		LINC00869		RHOA
NBPF9		HIST2H2BF		TCTA
NBPF8		FCGR1A		AMT
LOC653513		HIST2H3D		NICN1
PDE4DIP		HIST2H4A		DAG1
SEC22B		HIST2H4B		BSN-AS2
NOTCH2NL		HIST2H3A		BSN
NBPF10		HIST2H3C
HFE2		HIST2H2AA3
TXNIP		HIST2H2AA4
POLR3GL		HIST2H2BC
ANKRD34A		HIST2H2BE
LIX1L		HIST2H2AC
RBM8A		HIST2H2AB
GNRHR2		BOLA1
PEX11B		SV2A
ITGA10		SF3B4
ANKRD35		MTMR11
PIAS3		OTUD7B
NUDT17		VPS45
POLR3C		PLEKHO1
RNF115		ANP32E
CD160		CA14
PDZK1		APH1A
GPR89A		C1orf54
GPR89C		C1orf51
PDZK1P1		MRPS21
NBPF24		PRPF3
NBPF11		RPRD2
HYDIN2		TARS2
NBPF12		ECM1
LOC728989		LINC00568
NBPF13P		ADAMTSL4
PRKAB2		MIR4257
PDIA3P		MCL1
FMO5		SOX13
CHD1L		ETNK2
LINC00624		REN
BCL9		KISS1
ACP6		GOLT1A
GJA5		PLEKHA6
GJA8		LINC00628
GPR89B		PPP1R15B
MIR5087		PIK3C2B
PPIAL4F		MDM4
PPIAL4D		LRRN2
NBPF14		NFASC
NBPF15		CNTN2
NBPF16		TMEM81
PPIAL4E		RBBP5
LOC645166		DSTYK
LOC388692		TMCC2
FCGR1C		NUAK2
LINC00869		KLHDC8A
HIST2H2BF		LEMD1-AS1
FCGR1A		LEMD1
HIST2H3D		MIR135B
HIST2H4A		CDK18
HIST2H4B		LOC284578
HIST2H3A		MFSD4
HIST2H3C		ELK4
HIST2H2AA3		SLC45A3
HIST2H2AA4		NUCKS1
HIST2H2BC		RAB7L1
HIST2H2BE		SLC41A1
HIST2H2AC		PM20D1
HIST2H2AB		LOC284581
BOLA1		SLC26A9
SV2A		FAM72A
SF3B4		AVPR1B
MTMR11		C1orf186
OTUD7B		CTSE
VPS45		SRGAP2B
PLEKHO1		SRGAP2C
ANP32E		SRGAP2
CA14		SRGAP2D
APH1A		IKBKE
C1orf54		RASSF5
C1orf51		EIF2D
MRPS21		DYRK3
PRPF3		MAPKAPK2
RPRD2		IL10
TARS2		IL19
ECM1		IL20
LINC00568		IL24
ADAMTSL4		FAIM3
MIR4257		PIGR
MCL1		FCAMR
ENSA		C1orf116
GOLPH3L		YOD1
HORMAD1		PFKFB2
CTSS		C4BPB
CTSK		C4BPA
ARNT		CD55
SETDB1		CR2
CERS2		CR1
ANXA9		CR1L
FAM63A		CD46
PRUNE		MIR29C
BNIPL		MIR29B2
C1orf56		LOC148696
CDC42SE1		CD34
MLLT11		PLXNA2
GABPB2		MIR205HG
SEMA6C		MIR205
TNFAIP8L2		CAMK1G
TNFAIP8L2-SCNM1		LAMB3
LYSMD1		MIR4260
SCNM1		G0S2
TMOD4		HSD11B1
VPS72		TRAF3IP3
PIP5K1A		C1orf74
PSMD4		IRF6
ZNF687		DIEXF
PI4KB		SYT14
RFX5		SERTAD4-AS1
SELENBP1		SERTAD4
PSMB4		HHAT
POGZ		KCNH1
CGN		RCOR3
TUFT1		TRAF5
MIR554		LINC00467
SNX27		RD3
CELF3		SLC30A1
RIIAD1		NEK2
MRPL9		LPGAT1
OAZ3		INTS7
TDRKH		DTL
LINGO4		MIR3122
RORC		PPP2R5A
C2CD4D		SNORA16B
LOC100132111		TMEM206
THEM5		NENF
THEM4		ATF3
S100A10		FAM71A
NBPF18P		BATF3
S100A11		NSL1
TCHHL1		TATDN3
TCHH		C1orf227
RPTN		FLVCR1-AS1
HRNR		FLVCR1
FLG		VASH2
FLG2		ANGEL2
CRNN		RPS6KC1
LCE5A		LINC00538
CRCT1		PROX1
LCE3E		SMYD2
LCE3D		PTPN14
LCE3C		CENPF
LCE3B		KCNK2
LCE3A		KCTD3
LCE2D		USH2A
LCE2C		ESRRG
LCE2B		GPATCH2
LCE2A		SPATA17
LCE4A		LINC00210
C1orf68		RRP15
KPRP		LOC728463
LCE1F		TGFB2
LCE1E		LOC643723
LCE1D		LYPLAL1
LCE1C		RNU5F-1
LCE1B		SLC30A10
LCE1A		RNU5F-1
LCE6A		EPRS
SMCP		BPNT1
IVL		IARS2
SPRR4		MIR215
SPRR1A		MIR194-1
SPRR3		RAB3GAP2
SPRR1B		MIR664
SPRR2D		SNORA36B
SPRR2A		AURKAPS1
SPRR2B		MARK1
SPRR2E		C1orf115
SPRR2F		2016-03-02
SPRR2C		2016-03-01
SPRR2G		HLX
LELP1		C1orf140
PRR9		DUSP10
LOR		HHIPL2
PGLYRP3		TAF1A
PGLYRP4		MIA3
S100A9		AIDA
S100A12		BROX
S100A8		FAM177B
S100A7A		DISP1
S100A7L2		TLR5
S100A7		SUSD4
S100A6		C1orf65
S100A5		CAPN8
S100A4		CAPN2
S100A3		TP53BP2
S100A2		FBXO28
S100A16		DEGS1
S100A14		NVL
S100A13		MIR320B2
S100A1		CNIH4
CHTOP		WDR26
SNAPIN		MIR4742
ILF2		CNIH3
NPR1		DNAH14
INTS3		LBR
SLC27A3		ENAH
GATAD2B		SRP9
DENND4B		EPHX1
CRTC2		TMEM63A
SLC39A1		LEFTY1
CREB3L4		PYCR2
JTB		LEFTY2
RAB13		SDE2
RPS27		H3F3A
NUP210L		H3F3AP4
TPM3		ACBD3
MIR190B		MIXL1
C1orf189		LIN9
C1orf43		PARP1
UBAP2L		C1orf95
HAX1		ITPKB
AQP10		PSEN2
ATP8B2		ADCK3
IL6R		CDC42BPA
SHE		ZNF678
TDRD10		ZNF847P
UBE2Q1		LOC100130093
CHRNB2		JMJD4
ADAR		SNAP47
KCNN3		PRSS38
PMVK		WNT9A
PBXIP1		MIR5008
PYGO2		WNT3A
SHC1		ARF1
CKS1B		MIR3620
MIR4258		C1orf35
FLAD1		MRPL55
LENEP		GUK1
ZBTB7B		GJC2
DCST2		C1orf148
DCST1		IBA57
LOC100505666		C1orf145
ADAM15		OBSCN
EFNA4		TRIM11
EFNA3		TRIM17
EFNA1		HIST3H3
SLC50A1		HIST3H2A
DPM3		HIST3H2BB
KRTCAP2		MIR4666A
TRIM46		RNF187
MUC1		RHOU
MIR92B		DUSP5P1
THBS3		RAB4A
MTX1		SPHAR
GBAP1		CCSAP
GBA		ACTA1
FAM189B		NUP133
SCAMP3		ABCB10
CLK2		TAF5L
HCN3		URB2
PKLR		GALNT2
FDPS		PGBD5
RUSC1-AS1		COG2
RUSC1		AGT
ASH1L		CAPN9
MIR555		C1orf198
POU5F1P4		TTC13
ASH1L-AS1		ARV1
MSTO1		FAM89A
MSTO2P		MIR1182
YY1AP1		TRIM67
DAP3		LOC149373
GON4L		C1orf131
SYT11		GNPAT
RIT1		EXOC8
KIAA0907		SPRTN
SNORA42		EGLN1
SCARNA4		SNRPD2P2
RXFP4		TSNAX
ARHGEF2		TSNAX-DISC1
SSR2		LINC00582
UBQLN4		DISC1
LAMTOR2		DISC2
RAB25		SIPA1L2
MEX3A		MAP10
LMNA		NTPCR
SEMA4A		PCNXL2
SLC25A44		KIAA1804
PMF1		KCNK1
PMF1-BGLAP		MIR4427
BGLAP		SLC35F3
PAQR6		MIR4671
SMG5		COA6
TMEM79		TARBP1
C1orf85		LOC100506795
VHLL		IRF2BP2
CCT3		LINC00184
TSACC		LOC100506810
RHBG		TOMM20
C1orf61		SNORA14B
MIR9-1		RBM34
MEF2D		ARID4B
IQGAP3		MIR4753
TTC24		GGPS1
APOA1BP		TBCE
GPATCH4		B3GALNT2
HAPLN2		GNG4
BCAN		LYST
NES		MIR1537
CRABP2		NID1
ISG20L2		GPR137B
RRNAD1		ERO1LB
MRPL24		EDARADD
HDGF		LGALS8
PRCC		LGALS8-AS1
SH2D2A		HEATR1
NTRK1		ACTN2
INSRR		MTR
PEAR1		MT1HL1
LRRC71		RYR2
ARHGEF11		LOC100130331
MIR765		ZP4
ETV3L		LOC339535
ETV3		CHRM3
CYCSP52		RPS7P5
FCRL5		FMN2
FCRL4		GREM2
FCRL3		RGS7
FCRL2		MIR3123
FCRL1		FH
CD5L		KMO
KIRREL		OPN3
LOC646268		CHML
CD1D		WDR64
CD1A		EXO1
CD1C		MAP1LC3C
CD1B		PLD5
CD1E		LOC731275
OR10T2		CEP170
OR10K2		SDCCAG8
OR10K1		MIR4677
OR10R2		AKT3
OR6Y1		LOC339529
OR6P1		ZBTB18
OR10X1		C1orf100
OR10Z1		ADSS
SPTA1		C1orf101
OR6K2		DESI2
OR6K3		COX20
OR6K6		ZMAT3
OR6N1		PIK3CA
OR6N2		KCNMB3
MNDA		ZNF639
PYHIN1		MFN1
IFI16		ADCY1
AIM2		SEPT7P2
CADM3		IGFBP1
LOC100131825		IGFBP3
DARC		TNS3
FCER1A		C7orf65
OR10J3		LINC00525
OR10J1		PKD1L1
OR10J5		C7orf69
APCS		HUS1
CRP		SUN3
DUSP23		CNTNAP2
FCRL6		MIR548I4
SLAMF8		MIR548F3
C1orf204		MIR548T
VSIG8		C7orf33
CCDC19		CUL1
TAGLN2		EZH2
IGSF9		PDIA4
SLAMF9		ZNF786
LOC100505633		ZNF425
PIGM		ZNF398
KCNJ10		ZNF282
KCNJ9		ZNF212
IGSF8		ZNF783
ATP1A2		LOC155060
ATP1A4		ZNF777
CASQ1		ZNF746
PEA15		ZNF767
DCAF8		KRBA1
PEX19		ZNF467
COPA		SSPO
SUMO1P3		ZNF862
NCSTN		ATP6V0E2-AS1
NHLH1		ATP6V0E2
VANGL2		ACTR3C
SLAMF6		LRRC61
CD84		ZBED6CL
SLAMF1		RARRES2
CD48		RNU6-33P
SLAMF7		RNU6-34P
LY9		REPIN1
CD244		ZNF775
ITLN1		LOC728743
ITLN2		LOC285972
F11R		GIMAP8
TSTD1		GIMAP7
USF1		GIMAP4
ARHGAP30		GIMAP6
PVRL4		GIMAP2
KLHDC9		GIMAP1
PFDN2		GIMAP1-GIMAP5
NIT1		GIMAP5
DEDD		TMEM176B
UFC1		TMEM176A
USP21		AOC1
PPOX		KCNH2
B4GALT3		NOS3
ADAMTS4		ATG9B
NDUFS2		ABCB8
FCER1G		ASIC3
APOA2		CDK5
TOMM40L		SLC4A2
MIR5187		FASTK
NR1I3		TMUB1
PCP4L1		AGAP3
MPZ		GBX1
SDHC		ASB10
C1orf192		ABCF2
FCGR2A		CHPF2
HSPA6		MIR671
FCGR3A		SMARCD3
FCGR2C		NUB1
HSPA7		WDR86
FCGR3B		WDR86-AS1
FCGR2B		CRYGN
RPL31P11		MIR3907
FCRLA		RHEB
FCRLB		PRKAG2
DUSP12		PRKAG2-AS1
ATF6		GALNTL5
OLFML2B		GALNT11
NOS1AP		KMT2C
MIR4654		FABP5P3
MIR556		LOC100128822
C1orf111		XRCC2
C1orf226		ACTR3B
SH2D1B		DPP6
UHMK1		LOC100132707
UAP1		PAXIP1
DDR2		LOC202781
HSD17B7		LOC100128264
C1orf110		HTR5A
RGS4		INSIG1
RGS5		BLACE
NUF2		EN2
PBX1		CNPY1
LOC100505795		RBM33
LMX1A		SHH
RXRG		LOC285889
LOC400794		LINC00244
LRRC52		C7orf13
MGST3		RNF32
ALDH9A1		LMBR1
LOC440700		NOM1
TMCO1		MNX1
UCK2		LOC645249
MIR3658		UBE3C
FAM78B		DNAJB6
MIR921		PTPRN2
FMO9P		MIR153-2
POGK		LOC100506585
TADA1		MIR595
ILDR2		MIR5707
MAEL		NCAPG2
GPA33		ESYT2
DUSP27		WDR60
POU2F1		LINC00689
CD247		VIPR2
CREG1		NCALD
RCSD1		MIR5680
MPZL1		RRM2B
ADCY10		UBR5
MPC2		ODF1
DCAF6		KLF10
GPR161		AZIN1
TIPRL		ATP6V1C1
SFT2D2		C8orf56
ANKRD36BP1		BAALC
TBX19		MIR3151
MIR557		LOC100499183
LOC100505918		FZD6
XCL2		CTHRC1
XCL1		SLC25A32
DPT		DCAF13
LINC00626		RIMS2
ATP1B1		DCSTAMP
NME7		DPYS
BLZF1		LRP12
CCDC181		ZFPM2
SLC19A2		OXR1
F5		ABRA
SELP		ANGPT1
SELL		ERC1
SELE		LINC00942
METTL18		FBXL14
C1orf112		WNT5B
SCYL3		MIR3649
KIFAP3		ADIPOR2
METTL11B		CACNA2D4
MIR3119-2		LRTM2
MIR3119-1		LINC00940
LOC284688		DCP1B
GORAB		CACNA1C
PRRX1		CACNA1C-AS4
MROH9		CACNA1C-IT3
FMO3		CACNA1C-AS1
MIR1295A		LOC283440
MIR1295B		FKBP4
FMO6P		ITFG2
FMO2		NRIP2
FMO1		LOC100507424
FMO4		FOXM1
TOP1P1		RHNO1
PRRC2C		TULP3
MYOC		TEAD4
VAMP4		TSPAN9
METTL13		PRMT8
DNM3		EFCAB4B
DNM3OS		PARP11
MIR214		CCND2
MIR3120		C12orf5
MIR199A2		FGF23
C1orf105		FGF6
PIGC		C12orf4
SUCO		RAD51AP1
FASLG		DYRK4
TNFSF18		AKAP3
TNFSF4		NDUFA9
LOC100506023		GALNT8
PRDX6		KCNA6
SLC9C2		KCNA1
ANKRD45		KCNA5
LOC730159		NTF3
KLHL20		ANO2
CENPL		VWF
DARS2		CD9
GAS5-AS1		PLEKHG6
GAS5		TNFRSF1A
SNORD81		SCNN1A
SNORD47		LTBR
SNORD80		CD27-AS1
SNORD79		CD27
SNORD78		TAPBPL
SNORD44		VAMP1
SNORD77		MRPL51
SNORD76		NCAPD2
SNORD75		SCARNA10
SNORD74		GAPDH
ZBTB37		IFFO1
SERPINC1		NOP2
RC3H1		CHD4
RABGAP1L		SCARNA11
GPR52		LPAR5
MRPS14		ACRBP
TNN		ING4
KIAA0040		ZNF384
TNR		PIANP
RFWD2		COPS7A
SCARNA3		MLF2
PAPPA2		PTMS
ASTN1		LAG3
MIR488		CD4
FAM5B		GPR162
SEC16B		LEPREL2
LOC730102		GNB3
RASAL2-AS1		CDCA3
RASAL2		USP5
TEX35		TPI1
C1orf220		SPSB2
MIR4424		RPL13P5
RALGPS2		DSTNP2
ANGPTL1		LRRC23
FAM20B		ENO2
TOR3A		ATN1
ABL2		C12orf57
SOAT1		PTPN6
AXDND1		MIR200C
NPHS2		MIR141
TDRD5		PHB2
FAM163A		SCARNA12
TOR1AIP2		EMG1
TOR1AIP1		LPCAT3
CEP350		C1S
QSOX1		C1R
FLJ23867		C1RL
LHX4		C1RL-AS1
LOC100527964		RBP5
ACBD6		CLSTN3
MIR3121		PEX5
XPR1		ACSM4
KIAA1614		CD163L1
STX6		CD163
MR1		APOBEC1
RGSL1		GDF3
RNASEL		DPPA3
RGS16		CLEC4C
LOC284648		NANOGNB
RGS8		NANOG
NPL		SLC2A14
DHX9		SLC2A3
SHCBP1L		FOXJ2
LAMC1		C3AR1
LAMC2		NECAP1
NMNAT2		CLEC4A
SMG7-AS1		POU5F1P3
SMG7		ZNF705A
NCF2		FAM66C
ARPC5		FAM90A1
RGL1		FAM86FP
APOBEC4		LINC00937
RGL1		CLEC6A
COLGALT2		CLEC4D
TSEN15		CLEC4E
C1orf21		AICDA
EDEM3		MFAP5
FAM129A		RIMKLB
RNF2		A2ML1
TRMT1L		PHC1
SWT1		M6PR
IVNS1ABP		KLRG1
LOC100288079		LINC00612
HMCN1		A2M-AS1
MIR548F1		A2M
RNU6-72P		PZP
PRG4		A2MP1
TPR		MIR1244-3
C1orf27		MIR1244-1
OCLM		MIR1244-2
PDC		LOC100499405
PTGS2		LOC642846
PLA2G4A		DDX12P
FAM5C		KLRB1
LOC440704		LOC374443
RGS18		CLEC2D
RGS21		CLECL1
RGS1		CD69
RGS13		KLRF1
RGS2		CLEC2B
UCHL5		KLRF2
TROVE2		CLEC2A
GLRX2		CLEC12A
CDC73
MIR1278
B3GALT2
KCNT2
MIR4735
CFH
CFHR3
CFHR1
CFHR4
CFHR2
CFHR5
F13B
ASPM
ZBTB41
CRB1
DENND1B
C1orf53
LHX9
NEK7
ATP6V1G3
PTPRC
MIR181A1HG
MIR181B1
MIR181A1
NR5A2
LINC00862
ZNF281
KIF14
DDX59
CAMSAP2
GPR25
C1orf106
KIF21B
CACNA1S
ASCL5
TMEM9
IGFN1
PKP1
TNNT2
LAD1
TNNI1
PHLDA3
CSRP1
RPS10P7
NAV1
MIR5191
RNU6-79P
MIR1231
IPO9
SHISA4
LMOD1
TIMM17A
RNPEP
ELF3
GPR37L1
ARL8A
PTPN7
PTPRVP
LGR6
UBE2T
PPP1R12B
SYT2
KDM5B
PCAT6
LOC641515
LOC148709
RABIF
KLHL12
ADIPOR1
CYB5R1
LOC401980
TMEM183A
TMEM183B
PPFIA4
MYOG
ADORA1
MYBPH
CHI3L1
CHIT1
LOC730227
BTG2
FMOD
PRELP
OPTC
ATP2B4
SNORA77
LINC00260
LAX1
ZC3H11A
ZBED6
SNRPE
LINC00303
SOX13
ETNK2
REN
KISS1
GOLT1A
PLEKHA6
LINC00628
PPP1R15B
PIK3C2B
MDM4
LRRN2
NFASC
CNTN2
TMEM81
RBBP5
DSTYK
TMCC2
NUAK2
KLHDC8A
LEMD1-AS1
LEMD1
MIR135B
CDK18
LOC284578
MFSD4
ELK4
SLC45A3
NUCKS1
RAB7L1
SLC41A1
PM20D1
LOC284581
SLC26A9
FAM72A
AVPR1B
C1orf186
CTSE
SRGAP2B
SRGAP2C
SRGAP2
SRGAP2D
IKBKE
RASSF5
EIF2D
DYRK3
MAPKAPK2
IL10
IL19
IL20
IL24
FAIM3
PIGR
FCAMR
C1orf116
YOD1
PFKFB2
C4BPB
C4BPA
CD55
CR2
CR1
CR1L
CD46
MIR29C
MIR29B2
LOC148696
CD34
PLXNA2
MIR205HG
MIR205
CAMK1G
LAMB3
MIR4260
G0S2
HSD11B1
TRAF3IP3
C1orf74
IRF6
DIEXF
SYT14
SERTAD4-AS1
SERTAD4
HHAT
KCNH1
RCOR3
TRAF5
LINC00467
RD3
SLC30A1
NEK2
LPGAT1
INTS7
DTL
MIR3122
PPP2R5A
SNORA16B
TMEM206
NENF
ATF3
FAM71A
BATF3
NSL1
TATDN3
C1orf227
FLVCR1-AS1
FLVCR1
VASH2
ANGEL2
RPS6KC1
LINC00538
PROX1
SMYD2
PTPN14
CENPF
KCNK2
KCTD3
USH2A
ESRRG
GPATCH2
SPATA17
LINC00210
RRP15
LOC728463
TGFB2
LOC643723
LYPLAL1
RNU5F-1
SLC30A10
RNU5F-1
EPRS
BPNT1
IARS2
MIR215
MIR194-1
RAB3GAP2
MIR664
SNORA36B
AURKAPS1
MARK1
C1orf115
2016-03-02
2016-03-01
HLX
C1orf140
DUSP10
HHIPL2
TAF1A
MIA3
AIDA
BROX
FAM177B
DISP1
TLR5
SUSD4
C1orf65
CAPN8
CAPN2
TP53BP2
FBXO28
DEGS1
NVL
MIR320B2
CNIH4
WDR26
MIR4742
CNIH3
DNAH14
LBR
ENAH
SRP9
EPHX1
TMEM63A
LEFTY1
PYCR2
LEFTY2
SDE2
H3F3A
H3F3AP4
ACBD3
MIXL1
LIN9
PARP1
C1orf95
ITPKB
PSEN2
ADCK3
CDC42BPA
ZNF678
ZNF847P
LOC100130093
JMJD4
SNAP47
PRSS38
WNT9A
MIR5008
WNT3A
ARF1
MIR3620
C1orf35
MRPL55
GUK1
GJC2
C1orf148
IBA57
C1orf145
OBSCN
TRIM11
TRIM17
HIST3H3
HIST3H2A
HIST3H2BB
MIR4666A
RNF187
RHOU
DUSP5P1
RAB4A
SPHAR
CCSAP
ACTA1
NUP133
ABCB10
TAF5L
URB2
GALNT2
PGBD5
COG2
AGT
CAPN9
C1orf198
TTC13
ARV1
FAM89A
MIR1182
TRIM67
LOC149373
C1orf131
GNPAT
EXOC8
SPRTN
EGLN1
SNRPD2P2
TSNAX
TSNAX-DISC1
LINC00582
DISC1
DISC2
SIPA1L2
MAP10
NTPCR
PCNXL2
KIAA1804
KCNK1
MIR4427
SLC35F3
MIR4671
COA6
TARBP1
LOC100506795
IRF2BP2
LINC00184
LOC100506810
TOMM20
SNORA14B
RBM34
ARID4B
MIR4753
GGPS1
TBCE
B3GALNT2
GNG4
LYST
MIR1537
NID1
GPR137B
ERO1LB
EDARADD
LGALS8
LGALS8-AS1
HEATR1
ACTN2
MTR
MT1HL1
RYR2
LOC100130331
ZP4
LOC339535
CHRM3
RPS7P5
FMN2
GREM2
RGS7
MIR3123
FH
KMO
OPN3
CHML
WDR64
EXO1
MAP1LC3C
PLD5
LOC731275
CEP170
SDCCAG8
MIR4677
AKT3
LOC339529
ZBTB18
C1orf100
ADSS
C1orf101
DESI2
COX20
HNRNPU-AS1
HNRNPU
EFCAB2
KIF26B
SMYD3
LOC255654
TFB2M
CNST
SCCPDH
LOC149134
AHCTF1
ZNF695
ZNF670-ZNF695
ZNF670
ZNF669
C1orf229
ZNF124
MIR3916
VN1R5
ZNF496
NLRP3
OR2B11
OR2W5
GCSAML-AS1
OR2C3
GCSAML
OR2G2
OR2G3
OR13G1
OR6F1
OR1C1
OR14A16
OR11L1
TRIM58
OR2W3
OR2T8
OR2L13
OR2L8
OR2AK2
OR2L1P
OR2L5
OR2L2
OR2L3
OR2M1P
OR2M5
OR2M2
OR2M3
OR2M4
OR2T33
OR2T12
OR2M7
OR14C36
OR2T4
OR2T6
OR2T1
OR2T2
OR2T3
OR2T5
OR2G6
OR2T29
OR2T34
OR2T10
OR2T11
OR2T35
OR2T27
OR14I1
LYPD8
SH3BP5L
MIR3124
ZNF672
ZNF692
PGBD2
ADCY1
SEPT7P2
IGFBP1
IGFBP3
TNS3
C7orf65
LINC00525
PKD1L1
C7orf69
HUS1
SUN3
C7orf57
UPP1
ABCA13
CDC14C
VWC2
ZPBP
C7orf72
IKZF1
FIGNL1
DDC
LOC100129427
GRB10
COBL
POM121L12
FLJ45974
HPVC1
VSTM2A
LOC285878
SEC61G
EGFR
EGFR-AS1
LANCL2
VOPP1
FKBP9L
2016-09-14
ZNF713
MRPS17
GBAS
PSPH
CCT6A
SNORA15
SUMF2
PHKG1
CHCHD2
NUPR1L
LOC650226
DKFZp434L192
LOC100130849
MIR4283-1
MIR4283-2
ZNF479
GUSBP10
MIR3147
ZNF716
ZNF733P
LOC100287704
LOC100287834
LOC100506050
ZNF727
ZNF735
ZNF679
ZNF736
LOC649395
ZNF680
LOC100128885
LOC641746
ZNF107
ZNF138
ZNF273
ZNF117
ERV3-1
CCT6P3
ZNF92
LOC441242
INTS4L2
CCT6P1
SNORA22
VKORC1L1
GUSB
ASL
CRCP
TPST1
LINC00174
LOC493754
KCTD7
RABGEF1
GTF2IRD1P1
TMEM248
SBDS
TYW1
C17orf112
KIF2B
TOM1L1
COX11
STXBP4
HLF
MMD
TMEM100
PCTP
ANKFN1
NOG
C17orf67
DGKE
MTVR2
TRIM25
MIR3614
COIL
SCPEP1
RNF126P1
AKAP1
MSI2
MRPS23
CUEDC1
VEZF1
SRSF1
DYNLL2
OR4D1
MSX2P1
OR4D2
EPX
MKS1
LPO
MPO
BZRAP1
BZRAP1-AS1
MIR142
MIR4736
SUPT4H1
RNF43
HSF5
MTMR4
2016-09-04
C17orf47
TEX14
RAD51C
PPM1E
TRIM37
SKA2
MIR454
MIR301A
PRR11
SMG8
GDPD1
YPEL2
MIR4729
DHX40
CLTC
PTRH2
VMP1
MIR21
TUBD1
RPS6KB1
RNFT1
TBC1D3P1-DHX40P1
MIR4737
HEATR6
LOC645638
LOC653653
CA4
USP32
SCARNA20
C17orf64
APPBP2
PPM1D
BCAS3
TBX2
C17orf82
TBX4
NACA2
BRIP1
INTS2
MED13
TBC1D3P2
EFCAB3
METTL2A
TLK2
MRC2
2016-03-10
MIR548W
TANC2
CYB561
ACE
KCNH6
DCAF7
TACO1
MAP3K3
LIMD2
LOC729683
STRADA
CCDC47
DDX42
FTSJ3
PSMC5
SMARCD2
TCAM1P
CSH2
GH2
CSH1
CSHL1
GH1
CD79B
SCN4A
C17orf72
ICAM2
ERN1
SNORD104
SNORA76
TEX2
PECAM1
MILR1
POLG2
DDX5
MIR3064
MIR5047
CEP95
SMURF2
LOC146880
PLEKHM1P
MIR4315-2
MIR4315-1
LRRC37A3
AMZ2P1
GNA13
RGS9
AXIN2
CEP112
APOH
PRKCA
MIR634
CACNG5
CACNG4
CACNG1
HELZ
PSMD12
PITPNC1
NOL11
SNORA38B
BPTF
C17orf58
KPNA2
LINC00674
LOC440461
AMZ2
ARSG
SLC16A6
PRKAR1A
WIPI1
MIR635
FAM20A
ABCA8
ABCA9
ABCA6
MIR4524B
MIR4524A
ABCA10
ABCA5
MAP2K6
KCNJ16
KCNJ2-AS1
KCNJ2
FLJ37644
SOX9
LINC00673
LINC00511
SLC39A11

## Sheet: A-H further amplified
Enrichment of shared genes in A-H and A-L and further amplified in A-H
GO-term-BP	Count	%	PValue	Genes
GO:0031424~keratinization	32	2.57235	6.53781e-29	LOR, HRNR, LCE3A, LCE3B, LCE5A, LCE3C, LCE3D, SPRR2G, LCE1B, SPRR2F, SPRR2E, LCE1A, SPRR2C, SPRR2D, SPRR2A, SPRR2B, LCE2D, IVL, TCHH, LCE4A, LCE6A, LCE2C, LCE2B, LCE2A, LCE1E, SPRR1A, LCE1F, LCE1C, SPRR1B, LCE1D, SPRR3, SPRR4, LCE3E
GO:0030216~keratinocyte differentiation	36	2.89389	9.97358e-26	LOR, HRNR, LCE3A, S100A7, LCE3B, LCE5A, LCE3C, LCE3D, SPRR2G, LCE1B, SPRR2F, SPRR2E, LCE1A, SPRR2C, SPRR2D, SPRR2A, SPRR2B, LCE2D, IVL, TXNIP, TCHH, LCE4A, LCE6A, LCE2C, LCE2B, LCE2A, LCE1E, SPRR1A, FLG, IRF6, LCE1F, LCE1C, SPRR1B, LCE1D, SPRR3, SPRR4, LCE3E
GO:0009913~epidermal cell differentiation	36	2.89389	4.68486e-24	LOR, HRNR, LCE3A, S100A7, LCE3B, LCE5A, LCE3C, LCE3D, SPRR2G, LCE1B, SPRR2F, SPRR2E, LCE1A, SPRR2C, SPRR2D, SPRR2A, SPRR2B, LCE2D, IVL, TXNIP, TCHH, LCE4A, LCE6A, LCE2C, LCE2B, LCE2A, LCE1E, SPRR1A, FLG, IRF6, LCE1F, LCE1C, SPRR1B, LCE1D, SPRR3, SPRR4, LCE3E
GO:0030855~epithelial cell differentiation	41	3.29582	1.26696e-17	LOR, HRNR, ELF3, LCE3A, S100A7, LCE3B, LCE5A, LCE3C, LCE3D, SPRR2G, LCE1B, SPRR2F, SPRR2E, LCE1A, SPRR2C, SPRR2D, SPRR2A, AGT, SPRR2B, LCE2D, VEZF1, IVL, TXNIP, TCHH, F11R, LCE4A, LCE6A, LCE2C, LCE2B, LCE2A, PROX1, LCE1E, SPRR1A, FLG, IRF6, LCE1F, LCE1C, SPRR1B, LCE1D, SPRR3, SPRR4, LCE3E
GO:0008544~epidermis development	47	3.77814	3.77328e-17	LOR, HRNR, PTGS2, ELF3, LCE3A, S100A7, LCE3B, LCE5A, LCE3C, LCE3D, CRABP2, SPRR2G, LCE1B, SPRR2F, SPRR2E, LCE1A, SOX9, TGFB2, LAMB3, PLOD1, SPRR2C, SPRR2D, SPRR2A, SPRR2B, LCE2D, IVL, EDARADD, TXNIP, TCHH, LCE4A, LCE6A, LCE2C, LCE2B, LCE2A, C1ORF68, LCE1E, SPRR1A, FLG, IRF6, LCE1F, LCE1C, SPRR1B, LCE1D, PSEN2, SPRR3, SPRR4, LAMC2, LCE3E
GO:0007398~ectoderm development	48	3.85852	1.88263e-16	LOR, HRNR, LCE3A, ELF3, PTGS2, LCE3B, S100A7, LCE3C, CRABP2, LCE3D, TGFB2, PLOD1, LCE2D, EDARADD, TCHH, LCE4A, PSEN2, SPRR3, SPRR4, LAMC2, LCE3E, LCE5A, SPRR2G, SPRR2F, LCE1B, SPRR2E, LCE1A, SOX9, LAMB3, SPRR2C, SPRR2D, SPRR2A, SPRR2B, IVL, TXNIP, ZBTB7B, LCE6A, LCE2C, LCE2B, LCE2A, C1ORF68, LCE1E, LCE1F, IRF6, FLG, SPRR1A, SPRR1B, LCE1C, LCE1D
GO:0060429~epithelium development	44	3.53698	1.38323e-11	LOR, HRNR, ELF3, LCE3A, S100A7, LCE3B, LCE5A, LCE3C, LCE3D, SPRR2G, LCE1B, SPRR2F, SPRR2E, LCE1A, SPRR2C, SPRR2D, SPRR2A, AGT, SPRR2B, LCE2D, VEZF1, IVL, TXNIP, TCHH, F11R, LCE4A, TBX4, LCE6A, VANGL2, LCE2C, LCE2B, LCE2A, PROX1, LCE1E, SPRR1A, FLG, IRF6, LCE1F, LCE1C, SPRR1B, LCE1D, SPRR3, SPRR4, PBX1, LCE3E
GO:0007608~sensory perception of smell	57	4.58199	3.80527e-08	OR2AK2, OR10T2, OR4D1, OR4D2, OR2T10, OR2T11, OR2T12, OR6P1, OR14C36, OR10J5, OR2W5, OR10J3, OR2W3, OR10J1, OR10X1, OR14I1, OR10K1, OR10K2, OR13G1, OR2L8, OR1C1, OR2L5, OR6F1, OR2T2, OR2T1, OR2T4, OR2T3, OR2L3, OR2L13, OR2L2, OR2G3, OR2G2, OR2G6, OR2T33, OR2T5, OR2T6, OR6Y1, OR2T35, OR2T8, OR10R2, OR2T34, OR2C3, OR6N1, OR6N2, OR2M7, OR2B11, OR11L1, OR2M2, OR2M3, OR2M4, OR2M5, OR10Z1, OR14A16, OR2…
GO:0007606~sensory perception of chemical stimulus	57	4.58199	1.20367e-06	OR2AK2, OR10T2, OR4D1, OR4D2, OR2T10, OR2T11, OR2T12, OR6P1, OR14C36, OR10J5, OR2W5, OR10J3, OR2W3, OR10J1, OR10X1, OR14I1, OR10K1, OR10K2, OR13G1, OR2L8, OR1C1, OR2L5, OR6F1, OR2T2, OR2T1, OR2T4, OR2T3, OR2L3, OR2L13, OR2L2, OR2G3, OR2G2, OR2G6, OR2T33, OR2T5, OR2T6, OR6Y1, OR2T35, OR2T8, OR10R2, OR2T34, OR2C3, OR6N1, OR6N2, OR2M7, OR2B11, OR11L1, OR2M2, OR2M3, OR2M4, OR2M5, OR10Z1, OR14A16, OR2…
GO:0002252~immune effector process	21	1.6881	0.000148139	EXO1, GALNT2, PTPRC, CR1, CR2, MASP2, CRP, C4BPB, IL6R, LY9, SLAMF7, C4BPA, NLRP3, CFHR1, CD55, LAX1, LYST, CD46, CFH, FCER1G, CFHR5
GO:0006956~complement activation	11	0.884244	0.000150118	CFHR1, CR1, CD55, CR2, MASP2, CD46, CRP, CFH, C4BPB, C4BPA, CFHR5
GO:0051605~protein maturation by peptide bond cleavage	16	1.28617	0.000172214	CR1, CR2, APH1A, MASP2, CRP, C4BPB, C4BPA, CFHR1, NCSTN, CD55, REN, CD46, PSEN2, CFH, APOH, CFHR5
GO:0002541~activation of plasma proteins involved in acute inflammatory response	11	0.884244	0.00018518	CFHR1, CR1, CD55, CR2, MASP2, CD46, CRP, CFH, C4BPB, C4BPA, CFHR5
GO:0002455~humoral immune response mediated by circulating immunoglobulin	9	0.723473	0.000381921	EXO1, CR1, CD55, CR2, MASP2, CD46, CRP, C4BPB, C4BPA
GO:0007600~sensory perception	72	5.78778	0.000832813	OCLM, GJA8, OR2AK2, OR10T2, OR4D1, OR4D2, HMCN1, OR2T10, OR2T11, OR2T12, OR6P1, USH2A, OR14C36, OR10J5, PRPF3, OR2W5, OR10J3, OR2W3, OR10J1, OR10X1, OR14I1, CA4, SEMA4A, OR10K1, OR10K2, OR13G1, OR2L8, OR1C1, OR2L5, OR6F1, OR2T2, OR2T1, OR2T4, OR2T3, OR2L3, OR2L13, OR2L2, OR2G3, OR2G2, CRB1, OR2G6, OR2T5, OR2T33, OR2T6, OR2T35, OR6Y1, OR2T8, OR10R2, OR2T34, OR2C3, OR6N1, OR6N2, OR2M7, OR2B11, OR11…
GO:0050890~cognition	79	6.35048	0.000868261	OCLM, OR2AK2, GJA8, ADCY1, PTGS2, OR10T2, RPS6KB1, OR4D1, OR4D2, SBDS, HMCN1, OR2T10, OR2T11, OR2T12, OR6P1, USH2A, OR14C36, PRKCA, OR10J5, PRPF3, OR2W5, OR10J3, OR2W3, OR10J1, PSEN2, OR10X1, OR14I1, CA4, SEMA4A, OR10K1, OR10K2, OR13G1, OR2L8, OR1C1, OR2L5, OR6F1, OR2T2, OR2T1, OR2T4, OR2T3, OR2L3, OR2L13, OR2L2, OR2G3, OR2G2, CRB1, OR2G6, OR2T5, OR2T33, OR2T6, OR2T35, OR6Y1, OR2T8, OR10R2, OR2T3…
GO:0002449~lymphocyte mediated immunity	13	1.04502	0.000882779	EXO1, CD55, CR1, CR2, MASP2, LYST, CD46, CRP, FCER1G, C4BPB, LY9, C4BPA, SLAMF7
GO:0051604~protein maturation	18	1.44695	0.00101025	CR1, CR2, APH1A, MASP2, CRP, C4BPB, C4BPA, NCSTN, CFHR1, CD55, DISP1, REN, CD46, PSEN2, APOH, CFH, CFHR5, PARP1
GO:0016485~protein processing	17	1.36656	0.00107322	CR1, CR2, APH1A, MASP2, CRP, C4BPB, C4BPA, NCSTN, CFHR1, CD55, REN, CD46, PSEN2, CFH, APOH, CFHR5, PARP1
GO:0050778~positive regulation of immune response	20	1.60772	0.00112191	FCER1A, PTPRC, CR1, CR2, MASP2, CD247, CRP, C4BPB, C4BPA, POLR3C, CD1D, TGFB2, CFHR1, CD55, LAX1, CD46, PSEN2, CFH, FCER1G, CFHR5
GO:0016064~immunoglobulin mediated immune response	11	0.884244	0.00126787	EXO1, CR1, CD55, CR2, MASP2, CD46, CRP, FCER1G, C4BPB, LY9, C4BPA
GO:0006958~complement activation, classical pathway	8	0.643087	0.00136128	CR1, CD55, CR2, MASP2, CD46, CRP, C4BPB, C4BPA
GO:0002253~activation of immune response	15	1.20579	0.00143523	PTPRC, CR1, CR2, MASP2, CD247, CRP, C4BPB, C4BPA, CFHR1, CD55, LAX1, CD46, PSEN2, CFH, CFHR5
GO:0045087~innate immune response	19	1.52733	0.00157863	TNFAIP8L2, CR1, CR2, NCF2, MASP2, S100A7, C4BPB, SLAMF7, C4BPA, TLR5, CD1D, CD55, PGLYRP4, FCGR1C, LYST, FCGR1A, CD46, PGLYRP3, CFH, CFHR5
GO:0019724~B cell mediated immunity	11	0.884244	0.00169214	EXO1, CR1, CD55, CR2, MASP2, CD46, CRP, FCER1G, C4BPB, LY9, C4BPA
GO:0002443~leukocyte mediated immunity	14	1.1254	0.00182702	EXO1, CR1, CR2, MASP2, CRP, C4BPB, IL6R, SLAMF7, C4BPA, LY9, CD55, CD46, LYST, FCER1G
GO:0006516~glycoprotein catabolic process	6	0.482315	0.00347584	NCSTN, APH1A, PSEN2, FBXO2, FBXO6, EDEM3
GO:0010648~negative regulation of cell communication	27	2.17042	0.0041713	NOG, PTGS2, ADORA1, AGT, OTUD7B, VWC2, AXIN2, PHLDA3, PRKCA, PTPRC, RGS18, RGS16, RGS13, MFN2, CTNNBIP1, GRB10, RGS21, RGS1, AIDA, RGS2, RGS4, RGS5, RGS7, RGS8, RGS9, MTOR, IGFBP3
GO:0002684~positive regulation of immune system process	26	2.09003	0.00478451	MASP2, CRP, CD247, ITPKB, TGFB2, CFHR1, MIA3, CD46, HLX, CFH, FCER1G, CFHR5, FCER1A, PTPRC, CR1, CR2, IKZF1, C4BPB, IL6R, C4BPA, POLR3C, CD1D, CD55, LAX1, PSEN2, CHRNB2
GO:0050727~regulation of inflammatory response	12	0.96463	0.00559996	FCER1A, PRKCA, PLA2G4A, TNFRSF1B, PTGS2, AGT, SERPINC1, FCER1G, ADORA1, SELE, IL10, IL20
GO:0002526~acute inflammatory response	14	1.1254	0.00581986	CR1, APCS, CR2, MASP2, CRP, C4BPB, IL6R, C4BPA, CFHR1, APOA2, CD55, CD46, CFH, CFHR5
GO:0002250~adaptive immune response	12	0.96463	0.00618769	EXO1, CR1, CD55, CR2, MASP2, CD46, CRP, FCER1G, C4BPB, LY9, C4BPA, IL10
GO:0002460~adaptive immune response based on somatic recombination of immune receptors built from immunoglobulin superfamily domains	12	0.96463	0.00618769	EXO1, CR1, CD55, CR2, MASP2, CD46, CRP, FCER1G, C4BPB, LY9, C4BPA, IL10
GO:0050900~leukocyte migration	10	0.803859	0.00663784	PRKCA, SELP, SBDS, CD34, LYST, S100A9, IL6R, SELE, IL10, TGFB2
GO:0009968~negative regulation of signal transduction	24	1.92926	0.00740213	PRKCA, PTPRC, NOG, RGS18, RGS16, RGS13, MFN2, CTNNBIP1, GRB10, RGS21, RGS1, AIDA, RGS2, AGT, RGS4, RGS5, OTUD7B, RGS7, VWC2, RGS8, RGS9, AXIN2, IGFBP3, PHLDA3
GO:0006959~humoral immune response	12	0.96463	0.0075077	CFHR1, EXO1, CR1, CD55, CR2, MASP2, CD46, CRP, CFH, C4BPB, C4BPA, CFHR5
GO:0048584~positive regulation of response to stimulus	25	2.00965	0.00834057	FCER1A, PRKCA, PTPRC, CR1, CR2, MASP2, CRP, CD247, C4BPB, IL6R, C4BPA, POLR3C, TGFB2, CD1D, CFHR1, CD55, PLA2G4A, LAX1, LANCL2, CD46, AGT, PSEN2, CFH, FCER1G, CFHR5
GO:0008277~regulation of G-protein coupled receptor protein signaling pathway	9	0.723473	0.0106486	RGS2, RGS4, RGS5, RGS7, RGS18, RGS9, RGS16, GNG4, RGS13
GO:0007186~G-protein coupled receptor protein signaling pathway	87	6.99357	0.0115338	OR2AK2, GNA13, ADCY1, GPR161, OR10T2, LGR6, ADORA1, OR4D1, OR4D2, OR2T10, OR2T11, OR2T12, VN1R5, OR6P1, ADCY10, GNG4, OR14C36, RXFP4, OR10J5, OR2W5, OR10J3, OR2W3, GPR37L1, OR10J1, ARHGEF11, CHRM3, APITD1, XPR1, DARC, OR10X1, OR14I1, GPR52, OR10K1, OR10K2, OR13G1, OR2L8, OR1C1, OR2L5, OR6F1, OR2T2, OR2T1, OR2T4, OR2T3, OR2L3, OR2L13, OR2L2, OR2G3, OR2G2, DGKE, OR2G6, AGT, GPR25, OR2T5, OR2T33, OR…
GO:0006955~immune response	57	4.58199	0.0134755	S100A7, MASP2, CRP, IL19, FASLG, TLR5, LY9, TNFSF18, FCRL4, IL10, CFHR1, PGLYRP4, CD46, PGLYRP3, CFH, FCGR3A, CFHR5, FCGR3B, NCF2, PRG4, CTSS, IL6R, NLRP3, FCAMR, LAX1, LYST, PSEN2, FAIM3, TNFAIP8L2, GALNT2, CHIT1, TNFRSF1B, FCGR1C, FCGR1A, FCER1G, MR1, EXO1, PTPRC, CR1, CR2, TNFSF4, CD1C, CD1B, C4BPB, CD1A, C4BPA, SLAMF7, AIM2, CD1E, CD1D, IKBKE, CD55, RGS1, ILF2, FCGR2B, FCGR2C, CD79B, XCL1, XC…
GO:0043501~skeletal muscle adaptation	3	0.241158	0.020048	ACTA1, RPS6KB1, CACNA1S
GO:0065004~protein-DNA complex assembly	12	0.96463	0.0205577	HIST2H3A, HIST2H2AA3, HIST2H2AA4, CENPF, HIST2H4A, HIST2H3C, HIST2H4B, HIST2H3D, HIST2H2AB, HIST2H2BE, HIST2H2BF, HIST2H2AC, H3F3A, HIST3H2A, HIST3H2BB, HIST3H3
GO:0030595~leukocyte chemotaxis	7	0.562701	0.0220059	PRKCA, SBDS, LYST, S100A9, IL6R, IL10, TGFB2
GO:0007166~cell surface receptor linked signal transduction	132	10.6109	0.0265565	GNA13, OR2AK2, ADCY1, NOG, MPZL1, PLXNA2, EFNA1, WNT3A, OR10T2, ITPKB, ADORA1, TGFB2, OR4D1, OR4D2, GNG4, OR14C36, EGFR, GRB10, DARC, PYGO2, GPR52, OR10K1, OR10K2, OR13G1, OR2L8, OR2L5, OR2T2, OR2T1, OR2T4, OR2T3, ITGA10, OR2L3, GREM2, OR2L13, OR2L2, GPR25, OR2T5, OR2T33, FCER1G, OR2T6, OR2T35, ANGPTL1, OR2T8, OR2T34, AXIN2, OR2C3, FCER1A, OR2M7, GPR157, NOTCH2NL, OR2M2, OR2M3, KCNK2, OR2M4, OR2M…
GO:0060326~cell chemotaxis	7	0.562701	0.0279159	PRKCA, SBDS, LYST, S100A9, IL6R, IL10, TGFB2
GO:0006334~nucleosome assembly	11	0.884244	0.0291079	HIST2H3A, HIST2H2AA3, HIST2H2AA4, HIST2H4A, HIST2H3C, HIST2H4B, HIST2H3D, HIST2H2AB, HIST2H2BE, HIST2H2BF, HIST2H2AC, H3F3A, HIST3H2A, HIST3H2BB, HIST3H3
GO:0032101~regulation of response to external stimulus	17	1.36656	0.030251	PRKCA, FCER1A, SELP, PTGS2, IL6R, ADORA1, USF1, IL10, IL20, PLA2G4A, TNFRSF1B, AGT, SERPINC1, APOH, FCER1G, MTOR, SELE
GO:0043500~muscle adaptation	4	0.321543	0.0318374	ACTA1, TBCE, RPS6KB1, CACNA1S
GO:0046620~regulation of organ growth	6	0.482315	0.0318579	NOG, AGT, HLX, MAEL, PROX1, FLVCR1
GO:0006026~aminoglycan catabolic process	5	0.401929	0.0344503	PGLYRP4, GUSB, PGLYRP3, CHI3L1, CHIT1
GO:0000302~response to reactive oxygen species	10	0.803859	0.0356986	PRKCA, TXNIP, PLA2G4A, LPO, PRDX6, S100A7, EPX, MPO, PPP1R15B, GLRX2
GO:0006954~inflammatory response	29	2.33119	0.0357915	TPST1, S100A8, ELF3, MASP2, S100A9, CRP, TLR5, ADORA1, IL10, CFHR1, TNFRSF1B, APOA2, CD46, CFH, CFHR5, SELP, F11R, CR1, APCS, TNFSF4, CR2, C4BPB, C4BPA, IL6R, NLRP3, S100A12, CD55, DARC, SELE
GO:0031497~chromatin assembly	11	0.884244	0.0359658	HIST2H3A, HIST2H2AA3, HIST2H2AA4, HIST2H4A, HIST2H3C, HIST2H4B, HIST2H3D, HIST2H2AB, HIST2H2BE, HIST2H2BF, HIST2H2AC, H3F3A, HIST3H2A, HIST3H2BB, HIST3H3
GO:0006936~muscle contraction	16	1.28617	0.0426988	ACTA1, ACTN2, RPS6KB1, CACNG1, GJA5, CACNA1S, ARHGEF11, TNNT2, CHRM3, AGT, PSEN2, RYR2, CHRNB2, TMOD4, SCN4A, MAP2K6
GO:0006467~protein thiol-disulfide exchange	3	0.241158	0.0462338	ERO1LB, QSOX1, GLRX2
GO:0007220~Notch receptor processing	3	0.241158	0.0462338	NCSTN, APH1A, PSEN2
GO:0050877~neurological system process	88	7.07395	0.0462707	OCLM, OR2AK2, GJA8, ADCY1, PTGS2, OR10T2, RPS6KB1, ADORA1, OR4D1, OR4D2, SBDS, HMCN1, OR2T10, OR2T11, OR2T12, OR6P1, USH2A, OR14C36, PRKCA, CACNG4, OR10J5, PRPF3, OR2W5, OR10J3, OR2W3, OR10J1, KIF1B, APITD1, PSEN2, OR10X1, OR14I1, CA4, SEMA4A, ALDH9A1, OR10K1, OR10K2, OR13G1, OR2L8, OR1C1, OR2L5, OR6F1, OR2T2, OR2T1, OR2T4, OR2T3, OR2L3, OR2L13, OR2L2, OR2G3, OR2G2, CRB1, OR2G6, AGT, OR2T5, OR2T3…
GO:0003012~muscle system process	17	1.36656	0.0465173	ACTA1, TBCE, ACTN2, RPS6KB1, CACNG1, GJA5, CACNA1S, ARHGEF11, TNNT2, CHRM3, AGT, PSEN2, RYR2, CHRNB2, TMOD4, SCN4A, MAP2K6
GO:0042542~response to hydrogen peroxide	8	0.643087	0.0499343	TXNIP, PLA2G4A, LPO, PRDX6, EPX, MPO, PPP1R15B, GLRX2
GO:0050730~regulation of peptidyl-tyrosine phosphorylation	9	0.723473	0.0509318	FCER1A, PRKCA, EGFR, GH1, PTPRC, AGT, IL6R, MTOR, IL20
GO:0043433~negative regulation of transcription factor activity	7	0.562701	0.0515715	TNFSF4, SUMO1P3, PEX14, PBX1, EGLN1, NLRP3, PROX1
GO:0034728~nucleosome organization	11	0.884244	0.0528822	HIST2H3A, HIST2H2AA3, HIST2H2AA4, HIST2H4A, HIST2H3C, HIST2H4B, HIST2H3D, HIST2H2AB, HIST2H2BE, HIST2H2BF, HIST2H2AC, H3F3A, HIST3H2A, HIST3H2BB, HIST3H3
GO:0006952~defense response	48	3.85852	0.0539295	S100A8, ELF3, MASP2, S100A7, S100A9, CRP, TLR5, ADORA1, IL10, CFHR1, CD48, APOA2, PGLYRP4, CD46, PGLYRP3, CFH, CFHR5, F11R, APCS, NCF2, CD160, IL6R, NLRP3, CD84, HIST2H2BE, DARC, LYST, MNDA, FAIM3, TNFAIP8L2, TPST1, TNFRSF1B, FCGR1C, FCGR1A, VEZF1, SELP, PTPRC, CR1, TNFSF4, CR2, CD5L, C4BPB, SLAMF7, C4BPA, S100A12, CD1D, CD55, MPO, SELE
GO:0048660~regulation of smooth muscle cell proliferation	7	0.562701	0.0564209	PRKCA, MFN2, EGFR, PTGS2, RPS6KB1, IL6R, IGFBP3
GO:0032870~cellular response to hormone stimulus	14	1.1254	0.0575457	ADCY1, ADIPOR1, RPS6KB1, STXBP4, USF1, GH1, GRB10, REN, PRKAR1A, SHC1, IGFBP1, ADCY10, PARP1, GNG4
GO:0006813~potassium ion transport	16	1.28617	0.0589101	KCNJ16, KCNH1, ATP1B1, ATP1A4, KCNJ10, KCTD3, ATP1A2, KCNK1, KCNJ2, KCNK2, KCTD7, KCNJ9, KCNT2, KCNN3, KCNH6, HCN3
GO:0048103~somatic stem cell division	3	0.241158	0.0621878	WNT3A, ASPM, TGFB2
GO:0046622~positive regulation of organ growth	3	0.241158	0.0621878	AGT, HLX, PROX1
GO:0014888~striated muscle adaptation	3	0.241158	0.0621878	ACTA1, RPS6KB1, CACNA1S
GO:0030147~natriuresis	3	0.241158	0.0621878	NPR1, NPPB, ADORA1
GO:0051100~negative regulation of binding	8	0.643087	0.0630697	NOG, TNFSF4, SUMO1P3, PEX14, PBX1, EGLN1, NLRP3, PROX1
GO:0006937~regulation of muscle contraction	9	0.723473	0.0671104	PRKCA, PTGS2, CHRM3, PPP1R12B, MYBPH, RYR2, ATP1A2, TNNI1, TPM3
GO:0030282~bone mineralization	4	0.321543	0.0678349	BGLAP, SBDS, PTGS2, TUFT1, PMF1
GO:0008624~induction of apoptosis by extracellular signals	12	0.96463	0.0743486	PRKCA, NCSTN, OBSCN, ARHGEF2, APH1A, DEDD, PSEN2, RYR2, FASLG, ADORA1, ARHGEF11, DAP3
GO:0010562~positive regulation of phosphorus metabolic process	11	0.884244	0.0784241	FCER1A, PRKCA, EGFR, GH1, AGT, ITLN1, IL6R, MTOR, FAM129A, ADORA1, IL20
GO:0045937~positive regulation of phosphate metabolic process	11	0.884244	0.0784241	FCER1A, PRKCA, EGFR, GH1, AGT, ITLN1, IL6R, MTOR, FAM129A, ADORA1, IL20
GO:0042744~hydrogen peroxide catabolic process	4	0.321543	0.0788202	LPO, PRDX6, EPX, MPO
GO:0001991~regulation of systemic arterial blood pressure by circulatory renin-angiotensin	3	0.241158	0.0796817	ACE, AGT, REN
GO:0002016~regulation of blood volume by renin-angiotensin	3	0.241158	0.0796817	ACE, AGT, REN
GO:0009725~response to hormone stimulus	30	2.41158	0.0813585	ADCY1, PTGS2, RPS6KB1, ASL, IL10, TGFB2, AURKAPS1, APOA2, REN, SHC1, ADCY10, GNG4, TXNIP, PRKCA, ACTA1, ADIPOR1, STXBP4, IL6R, USF1, GH1, PLA2G4A, GRB10, BTG2, PIAS3, PRKAR1A, CA4, MTOR, RGS9, IGFBP1, PARP1
GO:0009611~response to wounding	41	3.29582	0.082139	TPST1, GNA13, NOG, S100A8, ELF3, MASP2, CRP, S100A9, RPS6KB1, TLR5, ADORA1, IL10, TGFB2, CFHR1, F13B, APOA2, MIA3, TNFRSF1B, HMCN1, CD46, SERPINC1, CFH, APOH, CFHR5, SELP, F11R, CR1, CR2, TNFSF4, APCS, C4BPB, C4BPA, IL6R, NLRP3, S100A12, CD55, F5, DARC, SPRR3, IGFBP1, SELE
GO:0043392~negative regulation of DNA binding	7	0.562701	0.0846402	TNFSF4, SUMO1P3, PEX14, PBX1, EGLN1, NLRP3, PROX1
GO:0000272~polysaccharide catabolic process	5	0.401929	0.0848846	PGLYRP4, GUSB, PGLYRP3, CHI3L1, CHIT1
GO:0003014~renal system process	5	0.401929	0.0848846	AGT, NPR1, NPPB, CHRNB2, ADORA1
GO:0006767~water-soluble vitamin metabolic process	6	0.482315	0.0904852	NMNAT2, KMO, FLAD1, SLC19A2, ALDH9A1, NMNAT1
GO:0001837~epithelial to mesenchymal transition	4	0.321543	0.0905221	S100A4, NOG, SOX9, TGFB2
GO:0070301~cellular response to hydrogen peroxide	4	0.321543	0.0905221	LPO, PRDX6, EPX, MPO
GO:0009595~detection of biotic stimulus	4	0.321543	0.0905221	PGLYRP4, PGLYRP3, NLRP3, CD1D
GO:0006323~DNA packaging	12	0.96463	0.0944241	HIST2H3A, HIST2H2AA3, HIST2H2AA4, HIST2H4A, HIST2H3C, HIST2H4B, HIST2H3D, HIST2H2AB, HIST2H2BE, HIST2H2BF, HIST2H2AC, ASH1L, H3F3A, HIST3H2A, HIST3H2BB, HIST3H3
GO:0046325~negative regulation of glucose import	3	0.241158	0.0984725	PRKCA, PEA15, GRB10
GO:0042987~amyloid precursor protein catabolic process	3	0.241158	0.0984725	NCSTN, APH1A, PSEN2
GO:0017145~stem cell division	3	0.241158	0.0984725	WNT3A, ASPM, TGFB2
GO:0034374~low-density lipoprotein particle remodeling	3	0.241158	0.0984725	APOA2, AGT, MPO
GO:0016045~detection of bacterium	3	0.241158	0.0984725	PGLYRP4, PGLYRP3, CD1D
KEGG PATHWAY	Count	%	PValue	Genes
hsa04740:Olfactory transduction	54	4.34084	7.68651e-07	OR2AK2, OR10T2, OR4D1, OR4D2, OR2T10, OR2T11, OR2T12, OR14C36, OR10J5, OR10J3, OR2W3, OR10J1, OR10X1, OR14I1, OR10K1, OR10K2, OR13G1, OR2L8, OR1C1, OR2T2, OR6F1, OR2T1, OR2T4, OR2T3, OR2L3, OR2L13, OR2L2, OR2G3, OR2G2, OR2G6, OR2T33, OR2T5, OR2T6, OR6Y1, OR2T8, OR10R2, OR2T34, OR2C3, OR6N1, OR6N2, OR2M7, OR2B11, OR11L1, OR2M2, OR2M3, OR2M4, OR2M5, OR10Z1, OR14A16, OR2T29, OR2T27, PDC, OR6K3, OR6K…
hsa05322:Systemic lupus erythematosus	19	1.52733	0.000172334	HIST2H3A, HIST2H2AA3, HIST2H2AA4, ACTN2, HIST2H4A, IL10, HIST2H3C, HIST2H3D, HIST2H4B, HIST2H2AB, TROVE2, FCGR2B, FCGR1C, FCGR2C, HIST2H2BE, HIST2H2BF, FCGR1A, HIST2H2AC, H3F3A, HIST3H2A, FCGR2A, HIST3H3, FCGR3A, HIST3H2BB, FCGR3B
hsa04610:Complement and coagulation cascades	11	0.884244	0.0229992	F13B, CR1, CD55, CR2, F5, MASP2, CD46, CFH, SERPINC1, C4BPB, C4BPA
hsa04666:Fc gamma R-mediated phagocytosis	13	1.04502	0.0359267	PRKCA, DNM3, PTPRC, PIK3CD, RPS6KB1, ARPC5, PIP5K1A, PLA2G4A, FCGR2B, FCGR1C, FCGR2C, FCGR1A, FCGR2A, FCGR3A, AKT3
hsa05410:Hypertrophic cardiomyopathy (HCM)	12	0.96463	0.0373568	TNNT2, ACE, PRKAB2, LMNA, CACNG5, RYR2, CACNG4, ITGA10, CACNG1, CACNA1S, TGFB2, TPM3
hsa04640:Hematopoietic cell lineage	11	0.884244	0.0830511	CR1, CD55, CR2, FCGR1C, CD34, FCGR1A, CD1C, CD1B, CD1A, IL6R, CD1E, CD1D
hsa02010:ABC transporters	7	0.562701	0.0893038	ABCA8, ABCA10, ABCA9, ABCB10, ABCA6, ABCA13, ABCA5
Note:		GO terms related to sensory perception
		GO terms related to immune system
		GO terms related to signal transduction

## Sheet: S-H further amplified
Enrichment of shared genes in S-H and S-L and further amplified in S-H
GO-term-BP	Count	%	PValue	Genes
GO:0002455~humoral immune response mediated by circulating immunoglobulin	10	1.72712	1.05557e-07	EXO1, CR1, CD55, CR2, CD46, C1RL, C4BPB, C1R, C1S, C4BPA
GO:0016064~immunoglobulin mediated immune response	12	2.07254	2.16404e-07	EXO1, CR1, CD55, CR2, CD46, C1RL, C4BPB, C1R, AICDA, C1S, C4BPA, CD27
GO:0019724~B cell mediated immunity	12	2.07254	3.20257e-07	EXO1, CR1, CD55, CR2, CD46, C1RL, C4BPB, C1R, AICDA, C1S, C4BPA, CD27
GO:0002449~lymphocyte mediated immunity	13	2.24525	4.43665e-07	EXO1, CR1, CR2, C4BPB, C1R, C4BPA, C1S, CD55, CD46, LYST, C1RL, AICDA, CD27
GO:0006958~complement activation, classical pathway	9	1.5544	8.50838e-07	CR1, CD55, CR2, CD46, C1RL, C4BPB, C1R, C1S, C4BPA
GO:0002460~adaptive immune response based on somatic recombination of immune receptors built from immunoglobulin superfamily domains	13	2.24525	1.28633e-06	EXO1, CR1, CR2, C4BPB, C1R, C4BPA, C1S, IL10, CD55, CD46, C1RL, AICDA, CD27
GO:0002250~adaptive immune response	13	2.24525	1.28633e-06	EXO1, CR1, CR2, C4BPB, C1R, C4BPA, C1S, IL10, CD55, CD46, C1RL, AICDA, CD27
GO:0002443~leukocyte mediated immunity	13	2.24525	4.27394e-06	EXO1, CR1, CR2, C4BPB, C1R, C4BPA, C1S, CD55, CD46, LYST, C1RL, AICDA, CD27
GO:0051604~protein maturation	15	2.59067	7.24728e-06	CR1, CR2, APH1A, C4BPB, C1R, C4BPA, C1S, SHH, CD55, DISP1, REN, CD46, PSEN2, C1RL, PARP1
GO:0002684~positive regulation of immune system process	21	3.62694	1.11293e-05	C3AR1, CR1, GIMAP5, CR2, C4BPB, ITPKB, C1R, C4BPA, C1S, POLR3C, GIMAP1, TGFB2, CD55, MIA3, HLX, CD46, PSEN2, C1RL, CD4, LAG3, CD27
GO:0050778~positive regulation of immune response	16	2.76339	1.23184e-05	C3AR1, CR1, CR2, GIMAP5, C4BPB, C1R, C4BPA, C1S, POLR3C, TGFB2, GIMAP1, CD55, CD46, PSEN2, C1RL, LAG3
GO:0016485~protein processing	14	2.41796	1.35592e-05	CR1, CR2, APH1A, C4BPB, C1R, C4BPA, C1S, SHH, CD55, REN, CD46, PSEN2, C1RL, PARP1
GO:0006956~complement activation	9	1.5544	1.7056e-05	CR1, CD55, CR2, CD46, C1RL, C4BPB, C1R, C1S, C4BPA
GO:0002541~activation of plasma proteins involved in acute inflammatory response	9	1.5544	2.04521e-05	CR1, CD55, CR2, CD46, C1RL, C4BPB, C1R, C1S, C4BPA
GO:0002252~immune effector process	15	2.59067	2.14252e-05	EXO1, GALNT2, CR1, CR2, APOBEC1, C4BPB, C1R, C4BPA, C1S, CD55, CD46, LYST, C1RL, AICDA, CD27
GO:0051605~protein maturation by peptide bond cleavage	12	2.07254	2.49538e-05	CR1, CD55, CR2, APH1A, CD46, REN, PSEN2, C1RL, C4BPB, C1R, C1S, C4BPA
GO:0065004~protein-DNA complex assembly	12	2.07254	4.26433e-05	HIST2H3A, HIST2H2AA3, HIST2H2AA4, CENPF, HIST2H4A, HIST2H3C, HIST2H4B, HIST2H3D, HIST2H2AB, HIST2H2BE, HIST2H2BF, HIST2H2AC, H3F3A, HIST3H2A, HIST3H2BB, HIST3H3
GO:0006959~humoral immune response	11	1.89983	6.37515e-05	EXO1, CR1, CD55, CR2, CD46, C1RL, MNX1, C4BPB, C1R, C1S, C4BPA
GO:0006323~DNA packaging	13	2.24525	9.89252e-05	HIST2H3A, HIST2H2AA3, HIST2H2AA4, HIST2H4A, HIST2H3C, HIST2H3D, HIST2H4B, NCAPD2, HIST2H2AB, NCAPG2, HIST2H2BE, HIST2H2AC, HIST2H2BF, H3F3A, HIST3H2A, HIST3H3, HIST3H2BB
GO:0048584~positive regulation of response to stimulus	19	3.28152	0.00010743	C3AR1, CR1, GIMAP5, CR2, C4BPB, C1R, C4BPA, C1S, POLR3C, GIMAP1, TGFB2, TNFRSF1A, CD55, AGT, CD46, PSEN2, C1RL, CD27, LAG3
GO:0006334~nucleosome assembly	11	1.89983	0.000108032	HIST2H3A, HIST2H2AA3, HIST2H2AA4, HIST2H4A, HIST2H3C, HIST2H4B, HIST2H3D, HIST2H2AB, HIST2H2BE, HIST2H2BF, HIST2H2AC, H3F3A, HIST3H2A, HIST3H2BB, HIST3H3
GO:0031497~chromatin assembly	11	1.89983	0.000145408	HIST2H3A, HIST2H2AA3, HIST2H2AA4, HIST2H4A, HIST2H3C, HIST2H4B, HIST2H3D, HIST2H2AB, HIST2H2BE, HIST2H2BF, HIST2H2AC, H3F3A, HIST3H2A, HIST3H2BB, HIST3H3
GO:0006333~chromatin assembly or disassembly	13	2.24525	0.000216472	HIST2H3A, HIST2H2AA3, HIST2H2AA4, ARID4B, HIST2H4A, HIST2H3C, HIST2H3D, HIST2H4B, HIST2H2AB, HIST2H2BE, HIST2H2AC, HIST2H2BF, H3F3A, HIST3H2A, HIST3H3, HIST3H2BB, CHD4
GO:0034728~nucleosome organization	11	1.89983	0.000253406	HIST2H3A, HIST2H2AA3, HIST2H2AA4, HIST2H4A, HIST2H3C, HIST2H4B, HIST2H3D, HIST2H2AB, HIST2H2BE, HIST2H2BF, HIST2H2AC, H3F3A, HIST3H2A, HIST3H2BB, HIST3H3
GO:0002253~activation of immune response	11	1.89983	0.000276698	C3AR1, CR1, CD55, CR2, CD46, PSEN2, C1RL, C4BPB, C1R, C1S, C4BPA
GO:0002526~acute inflammatory response	11	1.89983	0.000388567	CR1, A2M, CD55, CR2, CD46, C1RL, C4BPB, C1R, C1S, C4BPA, CD163
GO:0045087~innate immune response	13	2.24525	0.000466558	CR1, CR2, C4BPB, C1R, C4BPA, C1S, TLR5, TNFRSF1A, CD55, FCGR1C, FCGR1A, CD46, LYST, C1RL
GO:0051094~positive regulation of developmental process	18	3.10881	0.00200926	XRCC2, GIMAP5, NTF3, KLF10, ITPKB, VASH2, PROX1, SHH, TGFB2, GIMAP1, IL20, TNFRSF1A, AGT, HLX, NOS3, WNT9A, IGFBP3, CD27
GO:0046637~regulation of alpha-beta T cell differentiation	5	0.863558	0.00467816	GIMAP5, HLX, ITPKB, SHH, GIMAP1
GO:0006955~immune response	32	5.52677	0.00576866	GALNT2, APOBEC1, IL19, C1R, TLR5, C1S, IL10, TNFRSF1A, FCGR1C, CLEC4E, CD46, FCGR1A, CLEC4A, CD4, CLEC4C, CLEC6A, CLEC4D, CD27, EXO1, CR1, CR2, C4BPB, C4BPA, FCAMR, IKBKE, CD55, LYST, PSEN2, C1RL, MNX1, FAIM3, AICDA, PTMS
GO:0050868~negative regulation of T cell activation	6	1.03627	0.00590184	GIMAP5, HLX, SHH, IL10, LAG3, GIMAP1
GO:0021904~dorsal/ventral neural tube patterning	4	0.690846	0.00617207	TULP3, PSEN2, MNX1, SHH
GO:0050866~negative regulation of cell activation	7	1.20898	0.0067894	GIMAP5, HLX, NOS3, SHH, IL10, LAG3, GIMAP1
GO:0009725~response to hormone stimulus	20	3.45423	0.00704351	TXNIP, A2M, ADCY1, APOBEC1, ACTA1, ADIPOR2, IL10, SHH, AURKAPS1, TGFB2, CCND2, PIAS3, REN, ENO2, NOS3, ANGPT1, GNB3, IGFBP1, GNG4, PARP1
GO:0045019~negative regulation of nitric oxide biosynthetic process	3	0.518135	0.00728785	GIMAP5, IL10, GIMAP1
GO:0002683~negative regulation of immune system process	8	1.38169	0.008235	A2M, GIMAP5, HLX, SHH, IL10, LAG3, TGFB2, GIMAP1
GO:0051276~chromosome organization	24	4.14508	0.00881469	ING4, HIST2H2AA3, HIST2H2AA4, NEK2, ARID4B, EZH2, HIST2H4A, HIST2H4B, HIST2H2AB, TAF5L, CHD1L, SMARCD3, NCAPG2, PRMT8, HIST2H2AC, HIST3H2A, HIST3H3, HIST3H2BB, CHD4, HIST2H3A, CENPF, HIST2H3C, NCAPD2, HIST2H3D, HIST2H2BE, HIST2H2BF, H3F3A, PARP1
GO:0046620~regulation of organ growth	5	0.863558	0.00908954	AGT, HLX, CACNA1C, PROX1, FLVCR1
GO:0010627~regulation of protein kinase cascade	15	2.59067	0.00993658	LTBR, KIAA1804, ECM1, TGFB2, IL20, GPR89C, GPR89B, IKBKE, TNFRSF1A, AIDA, REN, AGT, OTUD7B, NENF, TRAF5, GPR89A, CD27
GO:0045597~positive regulation of cell differentiation	14	2.41796	0.0117464	XRCC2, GIMAP5, NTF3, KLF10, ITPKB, SHH, TGFB2, GIMAP1, IL20, HLX, AGT, WNT9A, IGFBP3, CD27
GO:0046622~positive regulation of organ growth	3	0.518135	0.0147499	AGT, HLX, PROX1
GO:0040008~regulation of growth	18	3.10881	0.0148095	ING4, GDF3, FOXM1, ZMAT3, ADIPOR2, PEX5, PROX1, TGFB2, AGT, HLX, LRP12, PIK3CA, IGFBP1, CACNA1C, GNG4, PARP1, IGFBP3, FLVCR1
GO:0045621~positive regulation of lymphocyte differentiation	5	0.863558	0.0155842	GIMAP5, HLX, ITPKB, CD27, GIMAP1
GO:0042981~regulation of apoptosis	34	5.87219	0.0160481	ING4, XRCC2, APH1A, MCL1, NUAK2, ADAMTSL4, FASTK, ZMAT3, IL19, RRM2B, SHH, IL10, TGFB2, AGT, PIK3CA, NOS3, TRAF5, CUL1, CD27, TXNIP, OBSCN, GIMAP5, NTF3, TP53BP2, KLF10, ACTN2, CDK5, GIMAP1, LYST, PSEN2, RYR2, FAIM3, IGFBP3, DNAJB6
GO:0055085~transmembrane transport	26	4.4905	0.0162237	SLC45A3, KCNH1, SLC2A14, ZMAT3, MFSD4, KCNA1, PEX5, KCNA6, KCNA5, SLC2A3, SLC30A1, ABCB10, ABRA, SV2A, FLVCR1, NUP133, ABCB8, ATP6V1C1, SLC25A32, ATP6V0E2, SLC26A9, RYR2, CACNA1C, SLC30A10, KCNH2, PDZK1
GO:0032355~response to estradiol stimulus	6	1.03627	0.0167589	TXNIP, CCND2, ENO2, NOS3, SHH, AURKAPS1
GO:0051250~negative regulation of lymphocyte activation	6	1.03627	0.0167589	GIMAP5, HLX, SHH, IL10, LAG3, GIMAP1
GO:0046638~positive regulation of alpha-beta T cell differentiation	4	0.690846	0.0170925	GIMAP5, HLX, ITPKB, GIMAP1
GO:0001990~regulation of systemic arterial blood pressure by hormone	4	0.690846	0.0170925	AGT, REN, AVPR1B, NOS3
GO:0046634~regulation of alpha-beta T cell activation	5	0.863558	0.0171577	GIMAP5, HLX, ITPKB, SHH, GIMAP1
GO:0043065~positive regulation of apoptosis	21	3.62694	0.0172171	TXNIP, ING4, OBSCN, APH1A, TP53BP2, KLF10, ZMAT3, FASTK, ADAMTSL4, IL19, RRM2B, CDK5, IL10, TGFB2, AGT, LYST, PSEN2, RYR2, IGFBP3, CD27, CUL1
GO:0043068~positive regulation of programmed cell death	21	3.62694	0.0181011	TXNIP, ING4, OBSCN, APH1A, TP53BP2, KLF10, ZMAT3, FASTK, ADAMTSL4, IL19, RRM2B, CDK5, IL10, TGFB2, AGT, LYST, PSEN2, RYR2, IGFBP3, CD27, CUL1
GO:0010033~response to organic substance	31	5.35406	0.018232	ADCY1, A2M, APOBEC1, MCL1, PFKFB2, C1S, SHH, IL10, TGFB2, AURKAPS1, TNFRSF1A, REN, ENO2, NOS3, CD4, ANGPT1, GNG4, CD27, TXNIP, ACTA1, KLF10, ADIPOR2, EPHX1, CDK5, CCND2, PIAS3, RYR2, GNB3, IGFBP1, PARP1, DNAJB6
GO:0043067~regulation of programmed cell death	34	5.87219	0.0182957	ING4, XRCC2, APH1A, MCL1, NUAK2, ADAMTSL4, FASTK, ZMAT3, IL19, RRM2B, SHH, IL10, TGFB2, AGT, PIK3CA, NOS3, TRAF5, CUL1, CD27, TXNIP, OBSCN, GIMAP5, NTF3, TP53BP2, KLF10, ACTN2, CDK5, GIMAP1, LYST, PSEN2, RYR2, FAIM3, IGFBP3, DNAJB6
GO:0010740~positive regulation of protein kinase cascade	11	1.89983	0.0183316	GPR89C, TNFRSF1A, GPR89B, IKBKE, LTBR, AGT, NENF, ECM1, TRAF5, CD27, GPR89A, TGFB2, IL20
GO:0009719~response to endogenous stimulus	20	3.45423	0.0184518	TXNIP, A2M, ADCY1, APOBEC1, ACTA1, ADIPOR2, IL10, SHH, AURKAPS1, TGFB2, CCND2, PIAS3, REN, ENO2, NOS3, ANGPT1, GNB3, IGFBP1, GNG4, PARP1
GO:0009895~negative regulation of catabolic process	5	0.863558	0.018827	GIMAP5, MDM4, SHH, IL10, GIMAP1
GO:0003012~muscle system process	11	1.89983	0.0190288	ACTA1, CHRM3, AGT, PSEN2, TBCE, RYR2, NOS3, ACTN2, KCNH2, CACNA1C, GJA5
GO:0010941~regulation of cell death	34	5.87219	0.0191088	ING4, XRCC2, APH1A, MCL1, NUAK2, ADAMTSL4, FASTK, ZMAT3, IL19, RRM2B, SHH, IL10, TGFB2, AGT, PIK3CA, NOS3, TRAF5, CUL1, CD27, TXNIP, OBSCN, GIMAP5, NTF3, TP53BP2, KLF10, ACTN2, CDK5, GIMAP1, LYST, PSEN2, RYR2, FAIM3, IGFBP3, DNAJB6
GO:0006325~chromatin organization	19	3.28152	0.0191176	HIST2H3A, HIST2H2AA3, ING4, HIST2H2AA4, EZH2, ARID4B, HIST2H4A, HIST2H3C, HIST2H3D, HIST2H4B, HIST2H2AB, TAF5L, CHD1L, SMARCD3, PRMT8, HIST2H2BE, HIST2H2BF, HIST2H2AC, H3F3A, HIST3H2A, HIST3H3, HIST3H2BB, CHD4
GO:0010942~positive regulation of cell death	21	3.62694	0.0194545	TXNIP, ING4, OBSCN, APH1A, TP53BP2, KLF10, ZMAT3, FASTK, ADAMTSL4, IL19, RRM2B, CDK5, IL10, TGFB2, AGT, LYST, PSEN2, RYR2, IGFBP3, CD27, CUL1
GO:0021532~neural tube patterning	4	0.690846	0.0195387	TULP3, PSEN2, MNX1, SHH
GO:0042692~muscle cell differentiation	9	1.5544	0.0196123	KCNH1, FGF6, ACTA1, NTF3, SMARCD3, AGT, CAPN2, PROX1, SHH
GO:0002695~negative regulation of leukocyte activation	6	1.03627	0.0207515	GIMAP5, HLX, SHH, IL10, LAG3, GIMAP1
GO:0009611~response to wounding	24	4.14508	0.022869	C3AR1, PTPN6, A2M, CR1, CR2, C4BPB, C1R, C4BPA, C1S, TLR5, CDK5, IL10, SHH, CD163, TGFB2, CD9, TNFRSF1A, VWF, CD55, MIA3, KLRG1, CD46, C1RL, IGFBP1
GO:0050886~endocrine process	4	0.690846	0.0249797	AGT, REN, AVPR1B, NOS3
GO:0009953~dorsal/ventral pattern formation	6	1.03627	0.0253187	TULP3, AIDA, DISP1, PSEN2, MNX1, SHH
GO:0051098~regulation of binding	10	1.72712	0.0271296	AIDA, SMARCD3, PRMT8, AGT, ABRA, EGLN1, ERC1, PROX1, SHH, IL10
GO:0045619~regulation of lymphocyte differentiation	6	1.03627	0.0304846	GIMAP5, HLX, ITPKB, SHH, CD27, GIMAP1
GO:0060541~respiratory system development	8	1.38169	0.0308984	TNS3, TULP3, PSEN2, HSD11B1, NOS3, ZFPM2, PROX1, SHH
GO:0042733~embryonic digit morphogenesis	4	0.690846	0.0311512	LMBR1, TULP3, SHH, FLVCR1
GO:0040007~growth	11	1.89983	0.0319554	ATP6V0E2, ACTA1, LEFTY2, PSEN2, TBCE, ETNK2, IGFBP1, SHH, FLVCR1, LEFTY1, TGFB2
GO:0032870~cellular response to hormone stimulus	9	1.5544	0.0322119	ADCY1, APOBEC1, CCND2, REN, ADIPOR2, IGFBP1, GNB3, PARP1, GNG4
GO:0045471~response to ethanol	6	1.03627	0.0323431	TNFRSF1A, APOBEC1, CCND2, NOS3, SHH, CD27
GO:0006873~cellular ion homeostasis	18	3.10881	0.0325213	KCNMB3, C3AR1, GIMAP5, NTF3, FGF23, KCNA5, CDK5, GIMAP1, CD9, CD55, ATP6V0E2, SLC30A1, AGT, AVPR1B, RYR2, SV2A, KCNH2, CACNA1C
GO:0001666~response to hypoxia	9	1.5544	0.0334638	PSEN2, RYR2, NOS3, ANGPT1, EGLN1, KCNA5, CAPN2, SHH, TGFB2
GO:0030326~embryonic limb morphogenesis	7	1.20898	0.0340582	LMBR1, TULP3, PSEN2, WNT9A, GJA5, SHH, FLVCR1
GO:0035113~embryonic appendage morphogenesis	7	1.20898	0.0340582	LMBR1, TULP3, PSEN2, WNT9A, GJA5, SHH, FLVCR1
GO:0042063~gliogenesis	6	1.03627	0.0342708	NTF3, AGT, C1S, CDK5, SHH, TGFB2
GO:0046635~positive regulation of alpha-beta T cell activation	4	0.690846	0.0345088	GIMAP5, HLX, ITPKB, GIMAP1
GO:0043372~positive regulation of CD4-positive, alpha beta T cell differentiation	3	0.518135	0.0359007	GIMAP5, HLX, GIMAP1
GO:0009967~positive regulation of signal transduction	15	2.59067	0.0365338	LTBR, ITPKB, ECM1, TGFB2, IL20, GPR89C, GPR89B, IKBKE, TNFRSF1A, AGT, ABRA, CD4, WNT9A, NENF, TRAF5, GPR89A, CD27
GO:0055082~cellular chemical homeostasis	18	3.10881	0.0370993	KCNMB3, C3AR1, GIMAP5, NTF3, FGF23, KCNA5, CDK5, GIMAP1, CD9, CD55, ATP6V0E2, SLC30A1, AGT, AVPR1B, RYR2, SV2A, KCNH2, CACNA1C
GO:0003044~regulation of systemic arterial blood pressure mediated by a chemical signal	4	0.690846	0.0380457	AGT, REN, AVPR1B, NOS3
GO:0050801~ion homeostasis	19	3.28152	0.0381023	KCNMB3, C3AR1, GIMAP5, NTF3, FGF23, KCNA5, CDK5, GIMAP1, CD9, CD55, ATP6V0E2, SLC30A1, AGT, SLC26A9, AVPR1B, RYR2, SV2A, CACNA1C, KCNH2
GO:0006954~inflammatory response	16	2.76339	0.0383535	C3AR1, A2M, CR1, CR2, C4BPB, C1R, C4BPA, C1S, TLR5, IL10, CD163, TNFRSF1A, CD55, KLRG1, CD46, C1RL
GO:0021915~neural tube development	6	1.03627	0.0404746	TULP3, PSEN2, MNX1, PROX1, SHH, FZD6
GO:0048545~response to steroid hormone stimulus	11	1.89983	0.0421681	TXNIP, A2M, ACTA1, CCND2, ENO2, NOS3, ANGPT1, SHH, IL10, TGFB2, AURKAPS1
GO:0002920~regulation of humoral immune response	3	0.518135	0.0423034	A2M, GIMAP5, GIMAP1
GO:0043500~muscle adaptation	3	0.518135	0.0423034	ACTA1, TBCE, NOS3
GO:0070482~response to oxygen levels	9	1.5544	0.0431598	PSEN2, RYR2, NOS3, ANGPT1, EGLN1, KCNA5, CAPN2, SHH, TGFB2
GO:0043009~chordate embryonic development	16	2.76339	0.0440152	XRCC2, WNT3A, EGLN1, CAPN2, PROX1, SHH, FZD6, TULP3, SLC30A1, TEAD4, PSEN2, MNX1, ZFPM2, ETNK2, WNT9A, FLVCR1
GO:0050863~regulation of T cell activation	8	1.38169	0.044655	GIMAP5, HLX, ITPKB, CD4, SHH, IL10, LAG3, GIMAP1
GO:0009792~embryonic development ending in birth or egg hatching	16	2.76339	0.0467427	XRCC2, WNT3A, EGLN1, CAPN2, PROX1, SHH, FZD6, TULP3, SLC30A1, TEAD4, PSEN2, MNX1, ZFPM2, ETNK2, WNT9A, FLVCR1
GO:0031349~positive regulation of defense response	6	1.03627	0.0522372	TNFRSF1A, GIMAP5, AGT, POLR3C, LAG3, GIMAP1
GO:0045580~regulation of T cell differentiation	5	0.863558	0.0528046	GIMAP5, HLX, ITPKB, SHH, GIMAP1
GO:0051249~regulation of lymphocyte activation	9	1.5544	0.0545521	GIMAP5, HLX, ITPKB, CD4, SHH, CD27, IL10, LAG3, GIMAP1
GO:0045838~positive regulation of membrane potential	2	0.345423	0.0548179	GIMAP5, GIMAP1
GO:0031589~cell-substrate adhesion	7	1.20898	0.0553688	VWF, AGT, CNTN2, ITGA10, ACTN2, NID1, CDK5
GO:0050865~regulation of cell activation	10	1.72712	0.0557304	GIMAP5, HLX, NOS3, ITPKB, CD4, SHH, CD27, IL10, LAG3, GIMAP1
GO:0009755~hormone-mediated signaling	5	0.863558	0.0560048	ADCY1, REN, ADIPOR2, GNB3, GNG4
GO:0009651~response to salt stress	3	0.518135	0.0562486	AGT, AVPR1B, KMO
GO:0001701~in utero embryonic development	10	1.72712	0.057369	XRCC2, TULP3, SLC30A1, WNT3A, TEAD4, ZFPM2, ETNK2, EGLN1, CAPN2, FLVCR1
GO:0030324~lung development	7	1.20898	0.0576298	TNS3, PSEN2, HSD11B1, NOS3, ZFPM2, PROX1, SHH
GO:0035108~limb morphogenesis	7	1.20898	0.0576298	LMBR1, TULP3, PSEN2, WNT9A, GJA5, SHH, FLVCR1
GO:0043269~regulation of ion transport	7	1.20898	0.0576298	GIMAP5, FGF23, RYR2, NOS3, KCNA5, PDZK1, GIMAP1
GO:0035107~appendage morphogenesis	7	1.20898	0.0576298	LMBR1, TULP3, PSEN2, WNT9A, GJA5, SHH, FLVCR1
GO:0045582~positive regulation of T cell differentiation	4	0.690846	0.0583429	GIMAP5, HLX, ITPKB, GIMAP1
GO:0006970~response to osmotic stress	4	0.690846	0.0583429	APOBEC1, AGT, AVPR1B, KMO
GO:0010001~glial cell differentiation	5	0.863558	0.0593072	NTF3, AGT, C1S, CDK5, SHH
GO:0019725~cellular homeostasis	20	3.45423	0.0618569	KCNMB3, C3AR1, GIMAP5, NTF3, MCL1, FGF23, PDIA4, KCNA5, CDK5, GIMAP1, CD9, CD55, ATP6V0E2, SLC30A1, AGT, AVPR1B, RYR2, SV2A, CACNA1C, KCNH2
GO:0045088~regulation of innate immune response	5	0.863558	0.0627111	A2M, GIMAP5, POLR3C, LAG3, GIMAP1
GO:0043370~regulation of CD4-positive, alpha beta T cell differentiation	3	0.518135	0.0637395	GIMAP5, HLX, GIMAP1
GO:0006936~muscle contraction	9	1.5544	0.0637662	ACTA1, CHRM3, AGT, PSEN2, RYR2, ACTN2, KCNH2, CACNA1C, GJA5
GO:0030323~respiratory tube development	7	1.20898	0.0647406	TNS3, PSEN2, HSD11B1, NOS3, ZFPM2, PROX1, SHH
GO:0060173~limb development	7	1.20898	0.0672203	LMBR1, TULP3, PSEN2, WNT9A, GJA5, SHH, FLVCR1
GO:0048736~appendage development	7	1.20898	0.0672203	LMBR1, TULP3, PSEN2, WNT9A, GJA5, SHH, FLVCR1
GO:0051090~regulation of transcription factor activity	7	1.20898	0.0672203	AGT, ABRA, EGLN1, ERC1, PROX1, SHH, IL10
GO:0002717~positive regulation of natural killer cell mediated immunity	3	0.518135	0.0715433	GIMAP5, LAG3, GIMAP1
GO:0045954~positive regulation of natural killer cell mediated cytotoxicity	3	0.518135	0.0715433	GIMAP5, LAG3, GIMAP1
GO:0045927~positive regulation of growth	6	1.03627	0.071717	AGT, HLX, PEX5, IGFBP1, PROX1, TGFB2
GO:0043627~response to estrogen stimulus	7	1.20898	0.0723438	TXNIP, CCND2, ENO2, NOS3, ANGPT1, SHH, AURKAPS1
GO:0003073~regulation of systemic arterial blood pressure	4	0.690846	0.0725072	AGT, REN, AVPR1B, NOS3
GO:0008015~blood circulation	10	1.72712	0.0754686	C3AR1, AGT, REN, PSEN2, AVPR1B, RYR2, NOS3, GNB3, KCNH2, CACNA1C
GO:0003013~circulatory system process	10	1.72712	0.0754686	C3AR1, AGT, REN, PSEN2, AVPR1B, RYR2, NOS3, GNB3, KCNH2, CACNA1C
GO:0010647~positive regulation of cell communication	15	2.59067	0.0759244	LTBR, ITPKB, ECM1, TGFB2, IL20, GPR89C, GPR89B, IKBKE, TNFRSF1A, AGT, ABRA, CD4, WNT9A, NENF, TRAF5, GPR89A, CD27
GO:0006007~glucose catabolic process	5	0.863558	0.0773244	TPI1, PFKFB2, ENO2, GAPDH, EDARADD
GO:0007422~peripheral nervous system development	4	0.690846	0.077539	NTF3, AGT, TBCE, CDK5
GO:0043122~regulation of I-kappaB kinase/NF-kappaB cascade	7	1.20898	0.0776853	GPR89C, TNFRSF1A, GPR89B, IKBKE, LTBR, OTUD7B, ECM1, TRAF5, GPR89A
GO:0006813~potassium ion transport	9	1.5544	0.0782041	KCNMB3, KCNH1, KCNA1, KCTD3, KCNA6, KCNA5, KCNH2, KCNK1, KCNK2
GO:0002715~regulation of natural killer cell mediated immunity	3	0.518135	0.0796369	GIMAP5, LAG3, GIMAP1
GO:0042177~negative regulation of protein catabolic process	3	0.518135	0.0796369	MDM4, SHH, IL10
GO:0042269~regulation of natural killer cell mediated cytotoxicity	3	0.518135	0.0796369	GIMAP5, LAG3, GIMAP1
GO:0015031~protein transport	29	5.00864	0.0797553	RAB3GAP2, APOBEC1, EXOC8, ZMAT3, PEX5, PDIA4, RIMS2, EFCAB4B, TGFB2, MIA3, NECAP1, SEC22B, ABRA, AGAP3, NUP133, GOLT1A, VPS45, RAB4A, CENPF, RAB7L1, CDK5, CHML, ARF1, LYST, PSEN2, TOMM20, ERC1, SRP9, COG2
GO:0042391~regulation of membrane potential	8	1.38169	0.0800927	KCNMB3, CD9, GIMAP5, NTF3, KCNA5, KCNH2, CDK5, GIMAP1
GO:0032829~regulation of CD4-positive, CD25-positive, alpha-beta regulatory T cell differentiation	2	0.345423	0.0810924	GIMAP5, GIMAP1
GO:0002727~regulation of natural killer cell cytokine production	2	0.345423	0.0810924	GIMAP5, GIMAP1
GO:0032831~positive regulation of CD4-positive, CD25-positive, alpha-beta regulatory T cell differentiation	2	0.345423	0.0810924	GIMAP5, GIMAP1
GO:0002729~positive regulation of natural killer cell cytokine production	2	0.345423	0.0810924	GIMAP5, GIMAP1
GO:0043408~regulation of MAPKKK cascade	7	1.20898	0.0832437	AIDA, KIAA1804, AGT, REN, NENF, CD27, TGFB2
GO:0006260~DNA replication	10	1.72712	0.0836083	ING4, DNAH14, DTL, LIN9, HUS1, CENPF, SPHAR, RRM2B, PTMS, REPIN1
GO:0016477~cell migration	13	2.24525	0.084632	TNS3, CTHRC1, CD34, PLXNA2, LYST, CNTN2, PEX5, NOS3, CDK5, IL10, SHH, MIXL1, TGFB2
GO:0051091~positive regulation of transcription factor activity	5	0.863558	0.0852153	AGT, ABRA, ERC1, SHH, IL10
GO:0035295~tube development	11	1.89983	0.0873882	TNS3, AGT, WNT3A, PSEN2, HSD11B1, NOS3, ZFPM2, GJA5, PROX1, SHH, FZD6
GO:0045184~establishment of protein localization	29	5.00864	0.0876769	RAB3GAP2, APOBEC1, EXOC8, ZMAT3, PEX5, PDIA4, RIMS2, EFCAB4B, TGFB2, MIA3, NECAP1, SEC22B, ABRA, AGAP3, NUP133, GOLT1A, VPS45, RAB4A, CENPF, RAB7L1, CDK5, CHML, ARF1, LYST, PSEN2, TOMM20, ERC1, SRP9, COG2
GO:0002718~regulation of cytokine production during immune response	3	0.518135	0.0879984	GIMAP5, IL10, GIMAP1
GO:0016049~cell growth	5	0.863558	0.0893024	ATP6V0E2, ACTA1, LEFTY2, LEFTY1, TGFB2
GO:0006812~cation transport	22	3.79965	0.0915465	KCNH1, KCNMB3, NDUFA9, FKBP4, KCNA1, KCTD3, KCNA6, KCNA5, KCNK1, KCNK2, CACNA2D4, ATP6V1C1, ATP6V0E2, SLC30A1, PSEN2, SLC41A1, RYR2, CACNA1C, SLC30A10, KCNH2, SCNN1A, PDZK1
GO:0002694~regulation of leukocyte activation	9	1.5544	0.0920154	GIMAP5, HLX, ITPKB, CD4, SHH, CD27, IL10, LAG3, GIMAP1
GO:0045165~cell fate commitment	8	1.38169	0.0929287	MCL1, NTF3, WNT3A, TEAD4, PSEN2, PROX1, SHH, TGFB2
GO:0022602~ovulation cycle process	5	0.863558	0.0934823	CCND2, AGT, NOS3, ANGPT1, TGFB2
GO:0000725~recombinational repair	3	0.518135	0.0966066	XRCC2, RAD51AP1, HUS1
GO:0000724~double-strand break repair via homologous recombination	3	0.518135	0.0966066	XRCC2, RAD51AP1, HUS1
GO:0007249~I-kappaB kinase/NF-kappaB cascade	5	0.863558	0.0977533	TLR5, ERC1, CD27, IL10, EDARADD
KEGG PATHWAY	Count	%	PValue	Genes
hsa05322:Systemic lupus erythematosus	16	2.76339	3.60424e-07	HIST2H3A, HIST2H2AA3, HIST2H2AA4, ACTN2, C1R, C1S, HIST2H4A, IL10, HIST2H3C, HIST2H3D, HIST2H4B, HIST2H2AB, FCGR1C, HIST2H2BE, HIST2H2BF, FCGR1A, HIST2H2AC, H3F3A, HIST3H2A, HIST3H3, HIST3H2BB
hsa04610:Complement and coagulation cascades	11	1.89983	5.19703e-05	VWF, C3AR1, CR1, A2M, CD55, CR2, CD46, C4BPB, C1R, C1S, C4BPA
hsa05410:Hypertrophic cardiomyopathy (HCM)	7	1.20898	0.0515499	PRKAB2, PRKAG2, RYR2, ITGA10, CACNA1C, CACNA2D4, TGFB2
hsa04640:Hematopoietic cell lineage	7	1.20898	0.0540276	CD9, CR1, CD55, CR2, FCGR1C, CD34, FCGR1A, CD4
hsa00512:O-Glycan biosynthesis	4	0.690846	0.0677808	GALNT2, GALNTL5, GALNT8, GALNT11
hsa04672:Intestinal immune network for IgA production	5	0.863558	0.0682413	LTBR, AICDA, PIGR, IL10, TGFB2
hsa05200:Pathways in cancer	16	2.76339	0.0943281	FGF6, WNT5B, WNT3A, FGF23, EGLN1, SHH, FZD6, TGFB2, RASSF5, LAMB3, PIAS3, PIK3CA, WNT9A, TRAF5, AKT3, FH
hsa05217:Basal cell carcinoma	5	0.863558	0.095251	WNT5B, WNT3A, WNT9A, SHH, FZD6
Note:		GO terms related to immune system
		GO terms related to cell growth
		KEGG pathway related to cancer
