# Supplementary material for: Genome-wide DNA copy number analysis in clonally expanded human ovarian cancer cells with distinct invasive/migratory capacities
Source: Oncotarget. 2017 Jan 20;8(9):15136–48. doi: 10.18632/oncotarget.14767 (PMC5362473; doi:10.18632/oncotarget.14767)
Supplement: Supplementary file 7 [file oncotarget-08-15136-s007.xlsx]

## Sheet: shared genes
A-H-specific gain(245)	S-H-specific gain(1520)	Shared A-H/S-H-specific gain(118)		A-H-specific loss(2313)	S-H-specific loss(182)	Shared A-H/S-H-specific loss		A-L-specific gain(55)	S-L-specific gain(836)	Shared A-L/S-L-specific gain(27)		A-L-specific loss	S-L-specific loss(22)	Shared A-L/S-L-specific loss
FREM1	TEX264	MS4A3		ZNF595	DLGAP2	None		C1D	LOC101927661	C1D		None	IMMP2L	None
LOC389705	GRM2	MS4A2		ZNF718	CLN8			WDR92	ETAA1	WDR92			LRRN3
TTC39B	IQCF6	MS4A6A		ZNF876P	ARHGEF10			PNO1	C1D	PNO1			LOC100420226
SNAPC3	IQCF4	MS4A4A		ZNF732	KBTBD11			PPP3R1	LOC105374789	PPP3R1			NRG1
PSIP1	IQCF3	MS4A6E		ZNF141	MYOM2			PDE1A	LOC105374789	ADAMTS7			NRG1-IT3
CCDC171	IQCF2	MS4A7		ABCA11P	CSMD1			DNAJC10	WDR92	MORF4L1			FUT10
C9orf92	IQCF5	MS4A14		ZNF721	RNA5SP251			FRZB	PNO1	CTSH			MAK16
BNC2	IQCF1	MS4A5		PIGG	PAICSP4			INPP1	PPP3R1	RASGRF1			TTI2
PLAC1L	RRP9	MS4A1		PDE6B	RSL24D1P7			MFSD6	PRORSD1P	ANKRD34C			RNF122
MS4A3	PARP3	MS4A12		ATP5I	RPL23AP54			TMEM194B	CCR2	TMED3			DUSP26
MS4A2	GPR62	MS4A13		MYL5	SLC39A14			NAB1	CCR5	KIAA1024			UNC5D
MS4A6A	PCBP4	MS4A8		MFSD7	PPP3CC			GLS	CCRL2	MTHFS			KCNU1
MS4A4A	ABHD14B	MS4A15		PCGF3	SORBS3			STAT1	LTF	ST20-MTHFS			ZNF703
MS4A6E	ABHD14A	MS4A10		LOC100129917	PDLIM2			STAT4	RTP3	ST20			ERLIN2
MS4A7	ABHD14A-ACY1	CCDC86		CPLX1	C8orf58			MYO1B	LRRC2	BCL2A1			LOC728024
MS4A14	ACY1	PTGDR2		GAK	KIAA1967			ADAMTS7	LRRC2-AS1	ZFAND6			PROSC
MS4A5	RPL29	ZP1		TMEM175	BIN3			MORF4L1	TDGF1	FAH			GPR124
MS4A1	DUSP7	PRPF19		DGKQ	BIN3-IT1			CTSH	ALS2CL	ARNT2			BRF2
MS4A12	LINC00696	TMEM109		SLC26A1	EGR3			RASGRF1	TMIE	ABHD17C			RAB11FIP1
MS4A13	POC1A	TMEM132A		IDUA	PEBP4			LOC729911	PRSS50	KIAA1199			GOT1L1
LINC00301	ALAS1	SLC15A3		FGFRL1	RHOBTB2			MIR184	PRSS46	MESDC2			ADRB3
MS4A8	TLR9	CD6		RNF212	TNFRSF10B			ANKRD34C	PRSS45	MESDC1			EIF4EBP1
MS4A15	TWF2	CD5		TMED11P	LOC286059			TMED3	PRSS43	IL16
MS4A10	PPM1M	VPS37C		SPON2	LOC254896			KIAA1024	PRSS42	STARD5
CCDC86	WDR82	PGA3		LOC100130872	TNFRSF10C			MTHFS	MYL3	TMC3
PTGDR2	MIRLET7G	PGA4		CTBP1	TNFRSF10D			ST20-MTHFS	PTH1R	MEX3B
ZP1	GLYCTK	PGA5		CTBP1-AS2	TNFRSF10A			ST20	CCDC12	EFTUD1
PRPF19	MIR135A1	VWCE		MAEA	LOC389641			C15orf37	NBEAL2
TMEM109	DNAH1	DDB1		UVSSA	CHMP7			BCL2A1	NRADDP
TMEM132A	BAP1	DAK		CRIPAK	R3HCC1			ZFAND6	KCNAB1-AS2
SLC15A3	PHF7	CYB561A3		FAM53A	LOXL2			FAH	DUSP22
CD6	SEMA3G	TMEM138		SLBP	LOC100507156			LINC00927	MRPL13
CD5	TNNC1	TMEM216		TMEM129	ENTPD4			ARNT2	MTBP
VPS37C	NISCH	CPSF7		TACC3	SLC25A37			ABHD17C	SNTB1
PGA3	STAB1	SDHAF2		FGFR3	NKX3-1			KIAA1199	FRG1HP
PGA4	NT5DC2	PPP1R32		LETM1	NKX2-6			MIR549	PGM5P2
PGA5	SMIM4	CLEC1B		WHSC1	STC1			MESDC2	FOXD4L6
VWCE	PBRM1	CLEC12B		SCARNA22	ADAM28			MIR4514	CBWD6
DDB1	GNL3	CLEC9A		NELFA	ADAMDEC1			MESDC1	LOC440896
DAK	SNORD19	CLEC1A		MIR943	ADAM7			C15orf26	ANKRD20A4
CYB561A3	SNORD19B	CLEC7A		C4orf48	NEFM			IL16	NFKB2
TMEM138	SNORD69	OLR1		NAT8L	NEFL			STARD5	PSD
TMEM216	GLT8D1	TMEM52B		POLN	DOCK5			TMC3	FBXL15
CPSF7	SPCS1	GABARAPL1		HAUS3	GNRH1			MEX3B	CUEDC2
SDHAF2	NEK4	KLRD1		MXD4	KCTD9			EFTUD1	MIR146B
PPP1R32	ITIH1	KLRK1		MIR4800	CDCA2			FAM154B	LOC100505761
A2ML1	ITIH3	KLRC4-KLRK1		ZFYVE28	COL14A1			ZNF592	C10orf95
PHC1	ITIH4	KLRC4		LOC402160	MRPL13			ALPK3	TMEM180
M6PR	MUSTN1	KLRC3		RNF4	MTBP			SLC28A1	ACTR1A
KLRG1	TMEM110-MUSTN1	KLRC2		FAM193A	SCO1			PDE8A	SUFU
LINC00612	TMEM110	KLRC1		TNIP2	ADPRM			AKAP13	TRIM8
A2M-AS1	SFMBT1	KLRAP1		SH3BP2	TMEM220			KLHL25	ARL3
A2M	RFT1	MAGOHB		ADD1	MAGOH2			MIR1276	SFXN2
PZP	PRKCD	STYK1		MFSD10	TMEM220-AS1			AGBL1	WBP1L
A2MP1	TKT	YBX3		NOP14-AS1	LINC00675			AGBL1-AS1	CYP17A1
MIR1244-3	DCP1A	PRR4		NOP14	PIRT				C10orf32
MIR1244-1	CACNA1D	PRH1-PRR4		GRK4	SHISA6				C10orf32-AS3MT
MIR1244-2	CHDH	PRH1		HTT-AS1	DNAH9				AS3MT
LOC100499405	IL17RB	PRH2		HTT	ZNF18				CNNM2
LOC642846	ACTR8	PRB3		MSANTD1	MAP2K4				NT5C2
DDX12P	SELK	PRB4		RGS12	MIR744				LOC729020
KLRB1	CACNA2D3	PRB1		HGFAC	LINC00670				INA
LOC374443	ESRG	PRB2		DOK7	MYOCD				PCGF6
CLEC2D	CACNA2D3-AS1	ETV6		LRPAP1	ARHGAP44				TAF5
CLECL1	LRTM1	RNU6-19P		LINC00955	ELAC2				USMG5
CD69	WNT5A	BCL2L14		LOC100133461	HS3ST3A1				MIR1307
KLRF1	ERC2	LRP6		ADRA2C	CDRT15P1				PDCD11
CLEC2B	ERC2-IT1	MANSC1		FAM86EP	COX10-AS1				CALHM2
KLRF2	RNF180	DUSP16		OTOP1	COX10				CALHM1
CLEC2A	RGS7BP	CREBL2		TMEM128	CDRT15				CALHM3
CLEC12A	FAM159B	GPR19		LYAR	HS3ST3B1				NEURL
CLEC1B	SREK1IP1	CDKN1B		ZBTB49	MGC12916				SH3PXD2A
CLEC12B	CWC27	SKP1P2		NSG1	CDRT7				SH3PXD2A-AS1
CLEC9A	ADAMTS6	RERGL		STX18	CDRT8				OBFC1
CLEC1A	CENPK	PIK3C2G		LOC100507266	PMP22				SLK
CLEC7A	PPWD1	PLCZ1		MSX1	MIR4731				COL17A1
OLR1	TRIM23	CAPZA3		CYTL1	TEKT3				MIR936
TMEM52B	TRAPPC13	PLEKHA5		STK32B	CDRT4				SFR1
GABARAPL1	SGTB	AEBP2		C4orf6	TVP23C-CDRT4				WDR96
KLRD1	NLN	PDE3A		EVC2	TVP23C				MIR609
KLRK1	ERBB2IP	IAPP		EVC	CDRT1				GSTO1
KLRC4-KLRK1	LOC100303749	PYROXD1		CRMP1	TRIM16				MIR4482-1
KLRC4	SREK1	RECQL		MIR378D1	ZNF286A				GSTO2
KLRC3	MAST4	GOLT1B		JAKMIP1	TBC1D26				ITPRIP
KLRC2	CD180	GYS2		LOC285484	CDRT15P2				CCDC147
KLRC1	PIK3R1	LDHB		WFS1	MEIS3P1				SORCS3
KLRAP1	SLC30A5	KCNJ8		PPP2R2C	ADORA2B				SORCS1
MAGOHB	CCNB1	ABCC9		MAN2B2	ZSWIM7				RNU6-53P
STYK1	CENPH	CMAS		MRFAP1	TTC19				XPNPEP1
YBX3	MRPS36	ST8SIA1		LOC93622	NCOR1				ADD3-AS1
TAS2R7	CDK7	C2CD5		S100P	PIGL				ADD3
TAS2R8	CCDC125	ETNK1		MRFAP1L1	MIR1288				MXI1
TAS2R9	TAF9	SOX5		BLOC1S4	CENPV				SMNDC1
TAS2R10	RAD17	BCAT1		KIAA0232	UBB				DUSP5
PRR4	MARVELD2	LRMP		TBC1D14	TRPV2				SMC3
PRH1-PRR4	OCLN	CASC1		LOC100129931	C17orf76-AS1				RBM20
PRH1	GTF2H2C	LYRM5		CCDC96	SNORD49B				PDCD4-AS1
TAS2R13	GTF2H2D	KRAS		TADA2B	SNORD49A				PDCD4
PRH2	LOC100272216	IFLTD1		GRPEL1	SNORD65				MIR4680
TAS2R14	GUSBP3	RASSF8-AS1		FLJ36777	FAM211A				BBIP1
TAS2R50	SERF1A	RASSF8		SORCS2	ZNF287				SHOC2
TAS2R20	SERF1B	PPP1R37		MIR4798	ZNF624				RPL13AP6
TAS2R19	SMN1	NKPD1		PSAPL1	CCDC144A				ADRA2A
TAS2R31	SMN2	TRAPPC6A		MIR4274	USP32P1				GPAM
TAS2R46	SMA4	BLOC1S3		AFAP1-AS1	FAM106CP				TECTB
TAS2R43	GTF2H2B	EXOC3L2		AFAP1	KRT16P2				GUCY2GP
TAS2R30	SMA5	MARK4		ABLIM2	TNFRSF13B				ACSL5
LOC100129361	LOC441081	CKM		SH3TC1	MPRIP				ZDHHC6
TAS2R42	GUSBP9	KLC3		HTRA3	PLD6				VTI1A
PRB3	NAIP	ERCC2		ACOX3	FLCN				MIR4295
PRB4	GTF2H2	PPP1R13L		TRMT44	COPS3				TCF7L2
PRB1	LOC647859	CD3EAP		GPR78	NT5M				HABP2
PRB2	PMCHL2	ERCC1		CPZ	SMCR9				NRAP
LOC338817	BDP1	FOSB		HMX1	MED9				CASP7
ETV6	MCCC2	RTN2		LOC650293	RASD1				PLEKHS1
RNU6-19P	CARTPT	PPM1N		USP17L10	PEMT				MIR4483
BCL2L14	MAP1B	VASP		USP17L11	RAI1				DCLRE1A
LRP6	MIR4803	OPA3		USP17L20	SMCR5				NHLRC2
MANSC1	MRPS27			USP17L18	SREBF1				ADRB1
LOH12CR2	PTCD2			USP17L12	MIR33B				C10orf118
LOH12CR1	ZNF366			USP17L21	TOM1L2				MIR2110
DUSP16	TNPO1			USP17L13	LRRC48				TDRD1
CREBL2	MIR4804			USP17L15	ATPAF2				VWA2
GPR19	FCHO2			USP17L17	GID4				AFAP1L2
CDKN1B	TMEM171			USP17L19	DRG2				ABLIM1
APOLD1	TMEM174			USP17L22	MYO15A				FAM160B1
MIR613	FOXD1			USP17L30	ALKBH5				TRUB1
DDX47	BTF3			USP17L26	LLGL1				ATRNL1
RPL13AP20	ANKRA2			USP17L24	FLII				GFRA1
GPRC5A	UTP15			USP17L5	SMCR7				CCDC172
MIR614	ARHGEF28			USP17L27	TOP3A				PNLIPRP3
GPRC5D	ENC1			USP17L25	SMCR8				PNLIP
HEBP1	HEXB			USP17L29	SHMT1				PNLIPRP1
LOC100506314	GFM2			USP17L28	EVPLL				PNLIPRP2
HTR7P1	NSA2			USP17L9P	LOC339240				C10orf82
KIAA1467	FAM169A			USP17L6P	KRT16P1				HSPA12A
GSG1	GCNT4			DEFB131	LGALS9C				ENO4
EMP1	ANKRD31			MIR548I2	USP32P2				KIAA1598
C12orf36	HMGCR			DRD5	FAM106A				VAX1
GRIN2B	COL4A3BP			SLC2A9	CCDC144B				MIR3663
ATF7IP	POLK			WDR1	TBC1D28				KCNK18
PLBD1	ANKDD1B			MIR3138	ZNF286B				SLC18A2
GUCY2C	POC5			ZNF518B	FOXO3B				PDZD8
HIST4H4	SV2C			CLNK	TRIM16L				EMX2OS
H2AFJ	OTP			MIR572	FBXW10				EMX2
WBP11	TBCA			HS3ST1	TVP23B				RAB11FIP2
C12orf60	AP3B1			RAB28	PRPSAP2				CASC2
SMCO3	SCAMP1			LOC285547	SLC5A10				FAM204A
ART4	LHFPL2			NKX3-2	FAM83G				PRLHR
MGP	ARSB			LOC285548	GRAP				CACUL1
ERP27	DMGDH			BOD1L1	GRAPL				NANOS1
ARHGDIB	BHMT2			MIR5091	EPN2				EIF3A
PDE6H	BHMT			LOC152742	EPN2-IT1				SNORA19
RERG	JMY			LOC441009	EPN2-AS1				FAM45A
PTPRO	HOMER1			CPEB2	B9D1				FAM45B
EPS8	PAPD4			C1QTNF7	MIR1180				SFXN4
STRAP	CMYA5			CC2D2A	MAPK7				PRDX3
DERA	MTX3			FBXL5	MFAP4				GRK5
SLC15A5	THBS4			FAM200B	RNF112				MIR4681
MGST1	SERINC5			BST1	SLC47A1				RGS10
LMO3	LOC644936			CD38	SNORA59A				TIAL1
SKP1P2	SPZ1			FGFBP1	SNORA59B				BAG3
MIR3974	CRSP8P			FGFBP2	ALDH3A2				INPP5F
RERGL	ZFYVE16			PROM1	SLC47A2				MCMBP
PIK3C2G	FAM151B			TAPT1	ALDH3A1				SEC23IP
PLCZ1	ANKRD34B			TAPT1-AS1	ULK2				MIR4682
CAPZA3	DHFR			LDB2	AKAP10				PPAPDC1A
PLEKHA5	MTRNR2L2			MIR548AX	SPECC1				MIR5694
AEBP2	MSH3			QDPR	CCDC144CP				C10orf85
LOC100506393	RASGRF2			CLRN2	LGALS9B				WDR11-AS1
PDE3A	RNU5E-1			LAP3	KRT16P3				WDR11
SLCO1C1	RNU5D-1			MED28	CDRT15L2				FGFR2
SLCO1B3	CKMT2			FAM184B	LOC100287072				ATE1
SLCO1B7	LOC100131067			DCAF16	CCDC144NL				NSMCE4A
SLCO1B1	ZCCHC9			NCAPG	USP22				TACC2
SLCO1A2	ACOT12			LCORL	DHRS7B				BTBD16
IAPP	SSBP2			KCNIP4	TMEM11				PLEKHA1
PYROXD1	ATG10			KCNIP4-IT1	C17orf103				MIR3941
RECQL	RPS23			LOC100505912	MAP2K3				ARMS2
GOLT1B	ATP6AP1L			GPR125	KCNJ12				HTRA1
C12orf39	MIR3977			GBA3	KCNJ18				DMBT1
GYS2	TMEM167A			MIR548AJ2	CPXCR1				C10orf120
LDHB	SCARNA18			PPARGC1A					FLJ46361
KCNJ8	XRCC4			MIR573					CUZD1
ABCC9	VCAN			DHX15					FAM24B-CUZD1
CMAS	HAPLN1			SOD3					FAM24B
ST8SIA1	EDIL3			CCDC149					LOC399815
C2CD5	NBPF22P			LGI2					FAM24A
ETNK1	COX7C			SEPSECS					C10orf88
SOX5	MIR3607			LOC285540					PSTK
MIR920	MIR4280			PI4K2B					IKZF5
LINC00477	RASA1			ZCCHC4					ACADSB
BCAT1	CCNH			ANAPC4					HMX3
C12orf77	TMEM161B			SLC34A2					HMX2
LRMP	TMEM161B-AS1			SEL1L3					BUB3
CASC1	LINC00461			SMIM20					GPR26
LYRM5	MIR9-2			RBPJ					CPXM2
KRAS	MEF2C			CCKAR					CHST15
IFLTD1	MIR3660			TBC1D19					OAT
MIR4302	CETN3			STIM2					NKX1-2
RASSF8-AS1	MBLAC2			MIR4275					LHPP
RASSF8	POLR3G			PCDH7					FAM53B
BHLHE41	LYSMD3			ARAP2					METTL10
SSPN	GPR98			DTHD1					FAM175B
ITPR2	LUCAT1			MIR4801					ZRANB1
LINC00338	ARRDC3			KIAA1239					CTBP2
SEC14L1	ARRDC3-AS1			C4orf19					MIR4296
SCARNA16	NR2F1-AS1			RELL1					LOC100169752
LOC644669	NR2F1			PGM2					TEX36
ROCK1	MIR548AO			TBC1D1					LOC283038
GREB1L	FAM172A			PTTG2					FLJ37035
PPP1R37	MIR2277			FLJ13197					C10orf137
NKPD1	POU5F2			KLF3					MMP21
TRAPPC6A	KIAA0825			TLR10					UROS
BLOC1S3	ANKRD32			TLR1					MIR4484
EXOC3L2	MCTP1			TLR6					BCCIP
MARK4	FAM81B			FAM114A1					DHX32
CKM	TTC37			MIR574					FANK1
KLC3	ARSK			TMEM156					FANK1-AS1
ERCC2	GPR150			KLHL5					ADAM12
PPP1R13L	RFESD			WDR19					LINC00601
CD3EAP	SPATA9			RFC1					C10orf90
ERCC1	RHOBTB3			KLB					DOCK1
FOSB	GLRX			RPL9					FAM196A
RTN2	C5orf27			LIAS					NPS
PPM1N	ELL2			LOC401127					FOXI2
VASP	MIR583			UGDH					CLRN3
OPA3	PCSK1			UGDH-AS1					PTPRE
NTSR1	PPP1R2P3			SMIM14					MKI67
LINC00659	HLA-DQA2			UBE2K					MGMT
MRGBP	HLA-DQB2			PDS5A					EBF3
OGFR-AS1	HLA-DOB			LOC344967					MIR4297
OGFR	NCF1			N4BP2					LINC00959
COL9A3	GTF2IRD2			RHOH					CTAGE7P
TCFL5	STAG3L2			CHRNA9					GLRX3
DPH3P1	PMS2P5			RBM47					MIR378C
DIDO1	GATSL1			MIR4802					TCERG1L
GID8	WBSCR16			NSUN7					FLJ46300
SLC17A9	GTF2IRD2B			APBB2					PPP2R2D
BHLHE23	NCF1C			UCHL1-AS1					BNIP3
LOC63930	GTF2IP1			UCHL1					JAKMIP3
LINC00029	LOC100093631			LIMCH1					DPYSL4
LOC100144597	GATSL2			PHOX2B					STK32C
HAR1B	SPDYE8P			TMEM33					LRRC27
HAR1A	PMS2L2			DCAF4L1					PWWP2B
	STAG3L1			SLC30A9					C10orf91
	TRIM73			BEND4					INPP5A
	TRIM74			SHISA3					NKX6-2
	NSUN5P1			ATP8A1					TTC40
	POM121C			GRXCR1					LOC399829
	SPDYE5			KCTD8					GPR123
	PMS2P3			YIPF7					KNDC1
	HIP1			GUF1					UTF1
	CCL26			GNPDA2					VENTX
	CCL24			GABRG1					MIR202
	RHBDD2			GABRA2					ADAM8
	POR			COX7B2					TUBGCP2
	MIR4651			GABRA4					ZNF511
	SNORA14A			GABRB1					CALY
	TMEM120A			COMMD8					PRAP1
	STYXL1			ATP10D					FUOM
	MDH2			CORIN					ECHS1
	SRRM3			NFXL1					MIR3944
	HSPB1			CNGA1					PAOX
	YWHAG			NIPAL1					MTG1
	SRCRB4D			TXK					SPRN
	ZP3			TEC					LOC619207
	DTX2			SLAIN2					CYP2E1
	FDPSP2			SLC10A4					SYCE1
	UPK3B			ZAR1					SPRNP1
	LOC100133091			FRYL					OR8B12
	POMZP3			OCIAD1					OR8A1
	DTX2P1-UPK3BP1-PMS2P11			OCIAD2					PANX3
	LOC100132832			CWH43					TBRG1
	CCDC146			DCUN1D4					SIAE
	FGL2			LRRC66					SPA17
	GSAP			SGCB					MIR4508
	PTPN12			SPATA18					MKRN3
	RSBN1L-AS1			USP46					MAGEL2
	RSBN1L			DANCR					NDN
	TMEM60			MIR4449					PWRN2
	PHTF2			SNORA26					PWRN1
	MAGI2			ERVMER34-1					NPAP1
	RPL13AP17			LOC152578					SNRPN
	MIR548AU			RASL11B					SNURF
	MAGI2-AS2			SCFD2					SNORD107
	MAGI2-AS3			FIP1L1					PWARSN
	MIR548M			LNX1					PWAR5
	GNAI1			LNX1-AS1					SNORD64
	GNAT3			LNX1-AS2					SNORD108
	CD36			RPL21P44					SNORD109B
	SEMA3C			CHIC2					SNORD109A
	HGF			GSX2					SNORD116-1
	CACNA2D1			PDGFRA					SNORD116-2
	PCLO			KIT					SNORD116-3
	SEMA3E			KDR					SNORD116-9
	SEMA3A			SRD5A3					SNORD116-4
	SEMA3D			SRD5A3-AS1					SNORD116-5
	GRM3			TMEM165					SNORD116-7
	KIAA1324L			CLOCK					SNORD116-6
	DMTF1			PDCL2					SNORD116-8
	TMEM243			NMU					SNORD116-10
	TP53TG1			LOC644145					SNORD116-11
	CROT			EXOC1					SNORD116-12
	ABCB4			CEP135					SNORD116-13
	ABCB1			KIAA1211					SNORD116-14
	RUNDC3B			AASDH					SNORD116-15
	SLC25A40			PPAT					SNORD116-16
	DBF4			PAICS					SNORD116-19
	ADAM22			SRP72					SNORD116-17
	SRI			ARL9					SNORD116-18
	STEAP4			THEGL					SNORD116-20
	ZNF804B			HOPX					SNORD116-21
	C7orf62			SPINK2					SNORD116-22
	DPY19L2P4			REST					SNORD116-23
	STEAP1			NOA1					SNORD116-24
	STEAP2			POLR2B					SNORD116-25
	C7orf63			IGFBP7					SNORD116-26
	GTPBP10			LOC255130					SNORD116-27
	LOC101409256			LPHN3					SNORD116-28
	CLDN12			EPHA5					SNORD116-29
	CDK14			LOC100144602					IPW
	CDK14			CENPC1					PWAR1
	FZD1			STAP1					SNORD115-1
	MTERF			UBA6					SNORD115-2
	AKAP9			LOC550112					SNORD115-3
	CYP51A1			GNRHR					SNORD115-4
	LRRD1			TMPRSS11D					SNORD115-5
	KRIT1			TMPRSS11A					SNORD115-10
	ANKIB1			TMPRSS11GP					SNORD115-9
	GATAD1			TMPRSS11F					SNORD115-12
	PEX1			LOC550113					SNORD115-6
	RBM48			SYT14L					SNORD115-7
	MGC16142			FTLP10					SNORD115-8
	FAM133B			TMPRSS11BNL					SNORD115-43
	FAM133DP			TMPRSS11B					SNORD115-36
	CDK6			YTHDC1					SNORD115-11
	SAMD9			TMPRSS11E					SNORD115-29
	SAMD9L			UGT2B17					SNORD115-13
	HEPACAM2			UGT2B15					SNORD115-14
	CCDC132			UGT2B10					SNORD115-16
	CALCR			UGT2A3					SNORD115-17
	MIR653			UGT2B7					SNORD115-19
	MIR489			UGT2B11					SNORD115-18
	MIR4652			UGT2B28					SNORD115-20
	TFPI2			UGT2B4					SNORD115-21
	GNGT1			UGT2A2					SNORD115-15
	GNG11			UGT2A1					SNORD115-22
	BET1			SULT1B1					PWAR4
	COL1A2			SULT1E1					SNORD115-23
	CASD1			CSN1S1					SNORD115-24
	SGCE			CSN2					SNORD115-25
	PEG10			STATH					SNORD115-26
	PPP1R9A			HTN3					SNORD115-27
	PON1			HTN1					SNORD115-28
	PON3			CSN1S2AP					SNORD115-30
	PON2			CSN1S2BP					SNORD115-31
	ASB4			C4orf40					SNORD115-32
	PDK4			ODAM					SNORD115-33
	DYNC1I1			FDCSP					SNORD115-34
	SLC25A13			CSN3					SNORD115-35
	MIR591			CABS1					SNORD115-37
	C7orf76			SMR3A					SNORD115-38
	LOC100506136			SMR3B					SNORD115-39
	SHFM1			PROL1					SNORD115-40
	DLX6-AS1			MUC7					SNORD115-41
	DLX6			AMTN					SNORD115-42
	DLX5			AMBN					SNORD115-44
	ACN9			ENAM					SNORD115-45
	TAC1			IGJ					SNORD115-47
	ASNS			UTP3					SNORD115-48
	MGC72080			RUFY3					SNORD109A
	OCM2			GRSF1					SNORD109B
	LMTK2			MOB1B					UBE3A
	BHLHA15			DCK					ATP10A
	TECPR1			SLC4A4					MIR4715
	BRI3			GC					LOC100128714
	BAIAP2L1			NPFFR2					LINC00929
	NPTX2			ADAMTS3					GABRB3
	TMEM130			COX18					GABRA5
	TRRAP			ANKRD17					GABRG3
	MIR3609			ALB					OCA2
	SMURF1			AFP					HERC2
	KPNA7			AFM					GOLGA8F
	MYH16			LOC728040					GOLGA8G
	ARPC1A			RASSF6					MIR4509-3
	ARPC1B			IL8					MIR4509-1
	PDAP1			CXCL6					MIR4509-2
	BUD31			PF4V1					HERC2P9
	PTCD1			CXCL1					WHAMMP2
	ATP5J2-PTCD1			PF4					LOC100289656
	CPSF4			PPBP					LOC646278
	ATP5J2			CXCL5					GOLGA6L7P
	ZNF789			CXCL3					APBA2
	ZNF394			PPBPP2					FAM189A1
	ZKSCAN5			CXCL2					NDNL2
	FAM200A			MTHFD2L					TJP1
	ZNF655			EPGN					ULK4P3
	LOC100289187			EREG					GOLGA8T
	ZSCAN25			AREG					DKFZP434L187
	CYP3A5			BTC					CHRFAM7A
	CYP3A7-CYP3AP1			PARM1					ULK4P2
	CYP3A7			LOC441025					ULK4P1
	CYP3A4			RCHY1					ARHGAP11B
	CYP3A43			THAP6					LOC100288637
	OR2AE1			C4orf26					HERC2P10
	TRIM4			CDKL2					FAN1
	GJC3			G3BP2					MTMR10
	AZGP1			USO1					TRPM1
	AZGP1P1			PPEF2					MIR211
	ZKSCAN1			NAAA					LOC283710
	ZSCAN21			SDAD1					KLF13
	ZNF3			CXCL9					OTUD7A
	COPS6			ART3					CHRNA7
	MCM7			CXCL10					GOLGA8O
	MIR25			CXCL11					WHAMMP1
	MIR93			NUP54					LOC100996255
	MIR106B			SCARB2					ARHGAP11A
	AP4M1			FAM47E					SCG5
	TAF6			FAM47E-STBD1					GREM1
	CNPY4			STBD1					FMN1
	MBLAC1			CCDC158					TMCO5B
	LAMTOR4			SHROOM3					RYR3
	C7orf43			MIR4450					AVEN
	MIR4658			SOWAHB					CHRM5
	GAL3ST4			2016-09-11					EMC7
	GPC2			CCNI					PGBD4
	STAG3			CCNG2					KATNBL1
	GATS			CXCL13					EMC4
	PVRIG			CNOT6L					SLC12A6
	SPDYE3			MRPL1					NOP10
	PMS2P1			FRAS1					NUTM1
	LOC101735302-LOC101752334-PILRB			ANXA3					LPCAT4
	LOC101735302			LOC100505702					GOLGA8A
	LOC101752334			BMP2K					MIR1233-1
	PILRB			PAQR3					MIR1233-2
	PILRA			LOC100505875					GOLGA8B
	ZCWPW1			NAA11					GJD2
	MEPCE			GK2					ACTC1
	PPP1R35			LOC100506035					AQR
	C7orf61			PCAT4					ZNF770
	TSC22D4			ANTXR2					ANP32AP1
	NYAP1			PRDM8					DPH6
	AGFG2			FGF5					MIR3942
	SAP25			C4orf22					DPH6-AS1
	LRCH4			BMP3					MIR4510
	FBXO24			PRKG2					C15orf41
	PCOLCE-AS1			RASGEF1B					CSNK1A1P1
	PCOLCE			HNRNPD					LOC145845
	MOSPD3			HNRNPDL					MEIS2
	TFR2			ENOPH1					TMCO5A
	ACTL6B			TMEM150C					SPRED1
	GNB2			LINC00575					FAM98B
	GIGYF1			SCD5					RASGRP1
	POP7			MIR575					C15orf53
	EPO			SEC31A					C15orf54
	ZAN			THAP9-AS1					THBS1
	EPHB4			THAP9					FSIP1
	SLC12A9			LIN54					GPR176
	TRIP6			COPS4					EIF2AK4
	SRRT			PLAC8					SRP14
	UFSP1			COQ2					SRP14-AS1
	ACHE			HPSE					BMF
	MUC12			HELQ					BUB1B
	MUC17			MRPS18C					PAK6
	TRIM56			FAM175A					C15orf56
	SERPINE1			AGPAT9					ANKRD63
	AP1S1			NKX6-1					PLCB2
	MIR4653			CDS1					C15orf52
	VGF			WDFY3					PHGR1
	NAT16			WDFY3-AS2					DISP2
	MOGAT3			ARHGAP24					KNSTRN
	PLOD3			MIR4451					IVD
	ZNHIT1			SLC10A6					BAHD1
	CLDN15			C4orf36					CHST14
	FIS1			LOC100506746					MRPL42P5
	RABL5			AFF1					C15orf57
	COL26A1			KLHL8					RPUSD2
	MYL10			MIR5705					CASC5
	CUX1			HSD17B13					RAD51-AS1
	SH2B2			HSD17B11					RAD51
	MIR4285			NUDT9					RMDN3
	SPDYE6			SPARCL1					GCHFR
	LOC100289561			DSPP					DNAJC17
	LOC100630923			DMP1					C15orf62
	PRKRIP1			IBSP					ZFYVE19
	ORAI2			MEPE					PPP1R14D
	ALKBH4			SPP1					SPINT1
	LRWD1			PKD2					RHOV
	MIR5090			ABCG2					VPS18
	MIR4467			PPM1K					DLL4
	POLR2J			HERC6					CHAC1
	RASA4B			HERC5					INO80
	POLR2J3			PIGY					EXD1
	SPDYE2			PYURF					CHP1
	SPDYE2B			HERC3					OIP5-AS1
	RASA4			NAP1L5					OIP5
	POLR2J2			FAM13A-AS1					NUSAP1
	UPK3BL			FAM13A					NDUFAF1
	FAM185A			TIGD2					RTF1
	FBXL13			GPRIN3					ITPKA
	LRRC17			SNCA					LTK
	ARMC10			LOC644248					RPAP1
	NAPEPLD			MMRN1					TYRO3
	RPL19P12			CCSER1					MGA
	DPY19L2P2			GRID2					MIR626
	PMPCB			ATOH1					MAPKBP1
	DNAJC2			SMARCAD1					JMJD7
	PSMC2			HPGDS					JMJD7-PLA2G4B
	SLC26A5			PDLIM5					PLA2G4B
	RELN			BMPR1B					SPTBN5
	ORC5			UNC5C					MIR4310
	LHFPL3			PDHA2					EHD4
	LHFPL3-AS1			STPG2-AS1					PLA2G4E
	LHFPL3-AS2			STPG2					PLA2G4D
	LOC100216546			RAP1GDS1					PLA2G4F
	LOC100216545			TSPAN5					VPS39
	KMT2E			EIF4E					MIR627
	KMT2E			METAP1					TMEM87A
	SRPK2			MIR3684					GANC
	PUS7			ADH5					CAPN3
	RINT1			LOC100507053					ZNF106
	EFCAB10			ADH4					SNAP23
	ATXN7L1			PCNAP1					LRRC57
	CDHR3			ADH6					HAUS2
	SYPL1			ADH1A					STARD9
	NAMPT			ADH1B					CDAN1
	CCDC71L			ADH1C					TTBK2
	PIK3CG			ADH7					UBR1
	PRKAR2B			C4orf17					TMEM62
	HBP1			TRMT10A					CCNDBP1
	COG5			MTTP					EPB42
	GPR22			DAPP1					TGM5
	DUS4L			LAMTOR3					TGM7
	BCAP29			DNAJB14					LCMT2
	SLC26A4-AS1			H2AFZ					ADAL
	SLC26A4			LOC256880					ZSCAN29
	CBLL1			DDIT4L					TUBGCP4
	SLC26A3			EMCN					RNU6-28P
	DLD			EMCN-IT3					TP53BP1
	LAMB1			PPP3CA					MAP1A
	LAMB4			FLJ20021					PPIP5K1
	NRCAM			BANK1					CKMT1B
	PNPLA8			SLC39A8					STRC
	THAP5			NFKB1					CATSPER2
	DNAJB9			MANBA					CKMT1A
	C7orf66			UBE2D3					CATSPER2P1
	EIF3IP1			CISD2					PDIA3
	IMMP2L			SLC9B1					ELL3
	IMMP2L			SLC9B2					SERF2
	DOCK4			BDH2					SERF2-C15ORF63
	ZNF277			CENPE					MIR1282
	IFRD1			TACR3					SERINC4
	LSMEM1			CXXC4					HYPK
	TMEM168			TET2					MFAP1
	C7orf60			PPA2					WDR76
	GPR85			ARHGEF38					FRMD5
	LOC401397			ARHGEF38-IT1					PIN4P1
	PPP1R3A			INTS12					CASC4
	FOXP2			GSTCD					CTDSPL2
	MIR3666			NPNT					EIF3J-AS1
	MDFIC			TBCK					EIF3J
	TFEC			AIMP1					SPG11
	TES			GIMD1					PATL2
	CAV2			DKK2					B2M
	CAV1			PAPSS1					TRIM69
	MET			SGMS2					C15orf43
	CAPZA2			CYP2U1					SORD
	ST7-AS1			HADH					DUOX2
	ST7			LEF1					DUOXA2
	ST7-OT4			LEF1-AS1					DUOXA1
	ST7-AS2			RPL34-AS1					DUOX1
	ST7-OT3			RPL34					SHF
	WNT2			OSTC					SLC28A2
	ASZ1			ETNPPL					GATM
	CFTR			COL25A1					GATM-AS1
	CTTNBP2			SEC24B-AS1					SPATA5L1
	NAA38			SEC24B					C15orf48
	ANKRD7			CCDC109B					MIR147B
	KCND2			CASP6					SLC30A4
	TSPAN12			PLA2G12A					HMGN2P46
	ING3			CFI					BLOC1S6
	CPED1			GAR1					SQRDL
	WNT16			RRH					SEMA6D
	FAM3C			LRIT3					SLC24A5
	PTPRZ1			EGF					MYEF2
	AASS			ELOVL6					CTXN2
	FEZF1			ENPEP					SLC12A1
	FEZF1-AS1			PITX2					DUT
	CADPS2			C4orf32					FBN1
	RNF133			AP1AR					CEP152
	RNF148			TIFA					SHC4
	TAS2R16			ALPK1					EID1
	SLC13A1			NEUROG2					SECISBP2L
	IQUB			C4orf21					COPS2
	NDUFA5			LARP7					GALK2
	ASB15			MIR367					NDUFAF4P1
	LMOD2			MIR302D					MIR4716
	WASL			MIR302A					FAM227B
	HYALP1			MIR302C					FGF7
	HYAL4			MIR302B					DTWD1
	SPAM1			ANK2					ATP8B4
	TMEM229A			MIR1243					SLC27A2
	GPR37			CAMK2D					HDC
	LOC154872			ARSJ					GABPB1
	POT1			UGT8					FLJ10038
	GRM8			MIR577					GABPB1-AS1
	MIR592			NDST4					MIR4712
	ZNF800			MIR1973					USP8
	GCC1			TRAM1L1					USP50
	ARF5			NDST3					TRPM7
	FSCN3			SNHG8					SPPL2A
	PAX4			SNORA24					AP4E1
	SND1			PRSS12					DCAF13P3
	SND1-IT1			CEP170P1					TNFAIP8L3
	LRRC4			METTL14					CYP19A1
	MIR593			SEC24D					MIR4713
	MIR129-1			SYNPO2					GLDN
	LEP			MYOZ2					DMXL2
	MGC27345			USP53					SCG3
	RBM28			C4orf3					LYSMD2
	PRRT4			FABP2					TMOD2
	IMPDH1			FLJ14186					TMOD3
	HILPDA			LOC645513					LEO1
	METTL2B			PDE5A					MAPK6
	FLJ45340			MAD2L1					BCL2L10
	FAM71F2			PRDM5					GNB5
	FAM71F1			NDNF					LOC100129973
	CALU			TNIP3					MYO5C
	OPN1SW			QRFPR					MIR1266
	CCDC136			ANXA5					MYO5A
	FLNC			TMEM155					ARPP19
	ATP6V1F			PP12613					FAM214A
	LOC100130705			EXOSC9					ONECUT1
	KCP			CCNA2					WDR72
	IRF5			BBS7					UNC13C
	TNPO3			TRPC3					RSL24D1
	TPI1P2			KIAA1109					RAB27A
	LOC407835			ADAD1					PIGB
	TSPAN33			IL2					CCPG1
	SMO			IL21					DYX1C1-CCPG1
	AHCYL2			CETN4P					MIR628
	STRIP2			BBS12					C15orf65
	SMKR1			FGF2					DYX1C1
	NRF1			NUDT6					PYGO1
	RNA5SP244			SPATA5					PRTG
	MIR182			FAT4					NEDD4
	MIR96			MIR2054					RFX7
	MIR183			INTU					TEX9
	UBE2H			SLC25A31					MNS1
	ZC3HC1			HSPA4L					ZNF280D
	KLHDC10			PLK4					LOC145783
	TMEM209			MFSD8					TCF12
	SSMEM1			C4orf29					LINC00926
	CPA2			LARP1B					CGNL1
	CPA4			PGRMC2					MYZAP
	CPA5			PHF17					GCOM1
	CPA1			SCLT1					POLR2M
	CEP41			C4orf33					ALDH1A2
	MEST			PCDH10					AQP9
	MESTIT1			PABPC4L					LIPC
	MIR335			PCDH18					ADAM10
	COPG2			LINC00616					HSP90AB4P
	TSGA13			SLC7A11-AS1					FAM63B
	KLF14			SLC7A11					SLTM
	MIR29A			LINC00499					RNF111
	MIR29B1			CCRN4L					CCNB2
	LOC646329			ELF2					MYO1E
	FLJ43663			MGARP					MIR2116
	MKLN1			NDUFC1					LDHAL6B
	PODXL			NAA15					FAM81A
	PLXNA4			RAB33B					GCNT3
	FLJ40288			SETD7					GTF2A2
	CHCHD3			MGST2					BNIP2
	EXOC4			MAML3					FOXB1
	LRGUK			SCOC					ANXA2
	SLC35B4			LOC100129858					NARG2
	AKR1B1			CLGN					RORA
	AKR1B10			LOC152586					VPS13C
	AKR1B15			ELMOD2					C2CD4A
	BPGM			UCP1					C2CD4B
	CALD1			TBC1D9					MGC15885
	AGBL3			TNRC18P1					TLN2
	TMEM140			RNF150					MIR190A
	C7orf49			ZNF330					TPM1
	WDR91			IL15					LACTB
	STRA8			INPP4B					RPS27L
	CNOT4			USP38					RAB8B
	NUP205			GAB1					APH1B
	C7orf73			SMARCA5					CA12
	SLC13A4			GUSBP5					USP3
	FAM180A			FREM3					USP3-AS1
	MTPN			GYPE					FBXL22
	LUZP6			GYPB					HERC1
	CHRM2			GYPA					DAPK2
	LOC349160			HHIP-AS1					FAM96A
	MIR490			HHIP					SNX1
	PTN			ANAPC10					SNX22
	DGKI			ABCE1					PPIB
	CREB3L2			OTUD4					CSNK1G1
	LOC100130880			SMAD1					KIAA0101
	AKR1D1			MMAA					TRIP4
	MIR4468			C4orf51					ZNF609
	TRIM24			ZNF827					OAZ2
	SVOPL			LOC100505545					RBPMS2
	ATP6V0A4			LSM6					MIR1272
	TMEM213			SLC10A7					PIF1
	KIAA1549			POU4F2					PLEKHO2
	ZC3HAV1L			TTC29					ANKDD1A
	ZC3HAV1			EDNRA					SPG21
	TTC26			TMEM184C					MTFMT
	UBN2			PRMT10					SLC51B
	LUC7L2			ARHGAP10					RASL12
	C7orf55			MIR4799					KBTBD13
	C7orf55-LUC7L2			NR3C2					UBAP1L
	LOC100129148			DCLK2					PDCD7
	KLRG2			LRBA					CLPX
	CLEC2L			MAB21L2					CILP
	HIPK2			RPS3A					PARP16
	TBXAS1			SNORD73A					IGDCC3
	PARP12			SH3D19					IGDCC4
	JHDM1D			PRSS48					DPP8
	LOC100134229			FAM160A1					PTPLAD1
	SLC37A3			PET112					VWA9
	RAB19			FBXW7					SLC24A1
	MKRN1			MIR3140					DENND4A
	DENND2A			DKFZP434I0714					MIR4511
	ADCK2			MIR4453					RAB11A
	NDUFB2-AS1			TMEM154					MEGF11
	NDUFB2			TIGD4					MIR4311
	BRAF			ARFIP1					DIS3L
	MRPS33			FHDC1					TIPIN
	TMEM178B			TRIM2					SCARNA14
	AGK			ANXA2P1					MAP2K1
	KIAA1147			MND1					SNAPC5
	WEE2-AS1			KIAA0922					RPL4
	WEE2			TLR2					SNORD18C
	SSBP1			RNF175					SNORD18B
	TAS2R3			SFRP2					SNORD16
	TAS2R4			DCHS2					SNORD18A
	TAS2R5			PLRG1					ZWILCH
	PRSS37			FGB					LCTL
	OR9A4			FGA					SMAD6
	CLEC5A			FGG					SMAD3
	TAS2R38			LRAT					AAGAB
	MGAM			RBM46					IQCH
	LOC93432			NPY2R					IQCH-AS1
	MOXD2P			MAP9					C15orf61
	PRSS58			GUCY1A3					MAP2K5
	LOC730441			GUCY1B3					SKOR1
	MTRNR2L6			ASIC5					PIAS1
	PRSS1			TDO2					CALML4
	PRSS3P2			CTSO					CLN6
	PRSS2			PDGFC					FEM1B
	EPHB6			GLRB					ITGA11
	TRPV6			GRIA2					CORO2B
	TRPV5			LOC340017					ANP32A
	C7orf34			FAM198B					MIR4312
	KEL			TMEM144					ANP32A-IT1
	OR9A2			RXFP1					MIR548H4
	OR6V1			C4orf46					SPESP1
	OR6W1P			ETFDH					NOX5
	PIP			PPID					LINC00277
	TAS2R39			FNIP2					GLCE
	TAS2R40			C4orf45					PAQR5
	GSTK1			MIR3688-1					KIF23
	TMEM139			MIR3688-2					RPLP1
	CASP2			RAPGEF2					LOC145837
	CLCN1			FSTL5					LINC00593
	FAM131B			NAF1					TLE3
	ZYX			NPY1R					MIR629
	EPHA1			NPY5R					UACA
	EPHA1-AS1			TKTL2					LARP6
	TAS2R60			TMA16					THAP10
	TAS2R41			2016-03-01					LRRC49
	CTAGE15			ANP32C					CT62
	FAM115C			MIR5684					THSD4
	CTAGE6			LOC100505989					NR2E3
	LOC154761			LOC100506013					MYO9A
	FAM115A			TRIM61					SENP8
	OR2F2			FAM218A					GRAMD2
	OR2F1			TRIM60					PKM
	OR6B1			TMEM192					PARP6
	OR2A5			KLHL2					CELF6
	OR2A25			GK3P					HEXA
	OR2A12			MSMO1					HEXA-AS1
	OR2A2			CPE					TMEM202
	OR2A14			MIR578					TSPAN3
	CTAGE4			TLL1					PEAK1
	ARHGEF35			SPOCK3					LINC00597
	RNU6-57P			ANXA10					HMG20A
	OR2A1			PDE4D					LINGO1
	OR2A42			PART1					LOC253044
	OR2A9P			DEPDC1B					LOC645752
	OR2A20P			ELOVL7					LOC91450
	OR2A7			ERCC8					TBC1D2B
	ARHGEF34P			NDUFAF2					MIR5003
	CTAGE8			SMIM15					SH2D7
	ARHGEF5			ZSWIM6					CIB2
	NOBOX			C5orf64					IDH3A
	TPK1			KIF2A					ACSBG1
	MIR548AQ			DIMT1					DNAJA4
	MIR548I4			IPO11					WDR61
	MIR548F4			LRRC70					CRABP1
	MIR548I4			IPO11-LRRC70					IREB2
	EBF2			HTR1A					HYKK
	PPP2R2A			RNF180					PSMA4
	BNIP3L			RGS7BP					CHRNA5
	PNMA2			FAM159B					CHRNA3
	DPYSL2			SREK1IP1					CHRNB4
	ADRA1A			CWC27					LOC646938
	STMN4			ADAMTS6					ADAMTS7
	TRIM35			CENPK					MORF4L1
	PTK2B			PPWD1					CTSH
	CHRNA2			TRIM23					RASGRF1
	EPHX2			TRAPPC13					ANKRD34C
	CLU			SGTB					TMED3
	SCARA3			NLN					KIAA1024
	MIR3622B			ERBB2IP					MTHFS
	MIR3622A			LOC100303749					ST20-MTHFS
	CCDC25			SREK1					ST20
	ESCO2			MAST4					BCL2A1
	PBK			CD180					ZFAND6
	SCARA5			PIK3R1					FAH
	MIR4287			SLC30A5					ARNT2
	NUGGC			CCNB1					ABHD17C
	ELP3			CENPH					KIAA1199
	PNOC			MRPS36					MESDC2
	ZNF395			CDK7					MESDC1
	FBXO16			CCDC125					IL16
	FZD3			TAF9					STARD5
	MIR4288			RAD17					TMC3
	EXTL3			MARVELD2					MEX3B
	INTS9			OCLN					EFTUD1
	HMBOX1			GTF2H2C					HERC2P4
	KIF13B			GTF2H2D					TP53TG3D
	DUSP4			LOC100272216
	LINC00589			GUSBP3
	FAM183CP			SERF1A
	MIR3148			SERF1B
	MIR548O2			SMN1
	TMEM66			SMN2
	LEPROTL1			SMA4
	MBOAT4			GTF2H2B
	DCTN6			SMA5
	RBPMS-AS1			LOC441081
	RBPMS			GUSBP9
	GTF2E2			NAIP
	SMIM18			GTF2H2
	GSR			LOC647859
	UBXN8			PMCHL2
	PPP2CB			BDP1
	TEX15			MCCC2
	PURG			CARTPT
	WRN			MAP1B
	NRG1			MIR4803
	ZNF703			MRPS27
	ERLIN2			PTCD2
	LOC728024			ZNF366
	PROSC			TNPO1
	GPR124			MIR4804
	BRF2			FCHO2
	RAB11FIP1			TMEM171
	GOT1L1			TMEM174
	ADRB3			GFM2
	EIF4EBP1			NSA2
	ASH2L			FAM169A
	STAR			GCNT4
	LSM1			ANKRD31
	BAG4			HMGCR
	DDHD2			COL4A3BP
	PPAPDC1B			POLK
	WHSC1L1			ANKDD1B
	LETM2			POC5
	FGFR1			SV2C
	C8orf86			IQGAP2
	TACC1			F2RL2
	PLEKHA2			NCRUPAR
	HTRA4			F2R
	TM2D2			F2RL1
	ADAM9			S100Z
	ADAM32			CRHBP
	ADAM5			AGGF1
	ADAM3A			ZBED3
	LOC100130964			SNORA47
	ADAM18			ZBED3-AS1
	ADAM2			PDE8B
	IDO1			WDR41
	IDO2			OTP
	C8orf4			TBCA
	ZMAT4			AP3B1
	SFRP1			SCAMP1
	GOLGA7			LHFPL2
	GINS4			ARSB
	AGPAT6			SLCO4C1
	NKX6-3			SLCO6A1
	ANK1			PAM
	MIR486			GIN1
	KAT6A			PPIP5K2
	AP3M2			C5orf30
	PLAT			NUDT12
	IKBKB			RAB9BP1
	POLB			EFNA5
	DKK4			FBXL17
	VDAC3			HP07349
	SLC20A2			FER
	SMIM19			PJA2
	CHRNB3			MAN2A1
	CHRNA6			LOC100289673
	THAP1			TMEM232
	RNF170			SLC25A46
	MIR4469			TSLP
	HOOK3			WDR36
	FNTA			CAMK4
	SGK196			STARD4
	HGSNAT			STARD4-AS1
	POTEA			NREP
	OR51A4			NREP-AS1
	OR51A2			EPB41L4A-AS1
	MRGPRX1			SNORA13
	MS4A3			EPB41L4A
	MS4A2			FLJ11235
	MS4A6A			APC
	MS4A4A			SRP19
	MS4A6E			REEP5
	MS4A7			DCP2
	MS4A14			MCC
	MS4A5			TSSK1B
	MS4A1			YTHDC2
	MS4A12			TRIM36
	MS4A13			PGGT1B
	MS4A8			CCDC112
	MS4A15			FEM1C
	MS4A10			TICAM2
	CCDC86			TMED7-TICAM2
	PTGDR2			TMED7
	ZP1			CDO1
	PRPF19			ATG12
	TMEM109			AP3S1
	TMEM132A			AQPEP
	SLC15A3			ARL14EPL
	CD6			COMMD10
	CD5			SEMA6A
	VPS37C			LOC728342
	PGA3			DTWD2
	PGA4			MIR1244-3
	PGA5			MIR1244-2
	VWCE			MIR1244-1
	DDB1			DMXL1
	DAK			TNFAIP8
	CYB561A3			HSD17B4
	TMEM138			FAM170A
	TMEM216			PRR16
	CPSF7			FTMT
	SDHAF2			SRFBP1
	PPP1R32			LOX
	CLEC1B			ZNF474
	CLEC12B			LOC100505841
	CLEC9A			SNCAIP
	CLEC1A			MGC32805
	CLEC7A			SNX2
	OLR1			SNX24
	TMEM52B			PPIC
	GABARAPL1			PRDM6
	KLRD1			CEP120
	KLRK1			CSNK1G3
	KLRC4-KLRK1			ZNF608
	KLRC4			GRAMD3
	KLRC3			ALDH7A1
	KLRC2			PHAX
	KLRC1			C5orf48
	KLRAP1			LMNB1
	MAGOHB			2016-03-03
	STYK1			C5orf63
	YBX3			MEGF10
	PRR4			PRRC1
	PRH1-PRR4			CTXN3
	PRH1			FLJ33630
	PRH2			SLC12A2
	PRB3			FBN2
	PRB4			SLC27A6
	PRB1			ISOC1
	PRB2			MIR4633
	ETV6			MIR4460
	RNU6-19P			ADAMTS19
	BCL2L14			KIAA1024L
	LRP6			CHSY3
	MANSC1			HINT1
	DUSP16			LYRM7
	CREBL2			CDC42SE2
	GPR19			RAPGEF6
	CDKN1B			FNIP1
	SKP1P2			LOC728637
	RERGL			ACSL6
	PIK3C2G			IL3
	PLCZ1			CSF2
	CAPZA3			P4HA2
	PLEKHA5			PDLIM4
	AEBP2			SLC22A4
	PDE3A			LOC553103
	IAPP			MIR3936
	PYROXD1			SLC22A5
	RECQL			C5orf56
	GOLT1B			IRF1
	GYS2			IL5
	LDHB			RAD50
	KCNJ8			IL13
	ABCC9			IL4
	CMAS			KIF3A
	ST8SIA1			CCNI2
	C2CD5			2016-09-08
	ETNK1			SOWAHA
	SOX5			SHROOM1
	BCAT1			GDF9
	LRMP			UQCRQ
	CASC1			LEAP2
	LYRM5			AFF4
	KRAS			ZCCHC10
	IFLTD1			HSPA4
	RASSF8-AS1			FSTL4
	RASSF8			MIR1289-2
	IKZF4			C5orf15
	RPS26			VDAC1
	ERBB3			TCF7
	PA2G4			SKP1
	RPL41			PPP2CA
	ZC3H10			MIR3661
	ESYT1			CDKL3
	MYL6B			UBE2B
	MYL6			CDKN2AIPNL
	SMARCC2			PHF15
	RNF41			SAR1B
	NABP2			SEC24A
	SLC39A5			CAMLG
	ANKRD52			DDX46
	COQ10A			C5orf24
	CS			TXNDC15
	CNPY2			PCBD2
	PAN2			MIR4461
	IL23A			CATSPER3
	STAT2			PITX1
	APOF			LOC100996485
	TIMELESS			LOC340073
	MIP			H2AFY
	SPRYD4			C5orf20
	GLS2			TIFAB
	RBMS2			NEUROG1
	BAZ2A			CXCL14
	ATP5B			LOC340074
	SNORD59B			SLC25A48
	SNORD59A			IL9
	PTGES3			FBXL21
	NACA			LECT2
	PRIM1			TGFBI
	HSD17B6			VTRNA2-1
	SDR9C7			SMAD5-AS1
	RDH16			SMAD5
	GPR182			LOC389332
	ZBTB39			TRPC7
	TAC3			SPOCK1
	MYO1A			KLHL3
	TMEM194A			MIR874
	NAB2			HNRNPA0
	STAT6			NPY6R
	LRP1			MYOT
	MIR1228			PKD2L2
	NXPH4			FAM13B
	SHMT2			WNT8A
	NDUFA4L2			NME5
	STAC3			BRD8
	R3HDM2			KIF20A
	INHBC			CDC23
	INHBE			GFRA3
	GLI1			CDC25C
	ARHGAP9			FAM53C
	MARS			KDM3B
	DDIT3			REEP2
	MBD6			EGR1
	DCTN2			ETF1
	KIF5A			HSPA9
	PIP4K2C			SNORD63
	DTX3			CTNNA1
	ARHGEF25			LRRTM2
	SLC26A10			SIL1
	B4GALNT1			SNHG4
	OS9			MATR3
	AGAP2			SNORA74A
	AGAP2-AS1			PAIP2
	TSPAN31			SLC23A1
	CDK4			MZB1
	2016-03-09			PROB1
	CYP27B1			SPATA24
	METTL1			DNAJC18
	METTL21B			ECSCR
	TSFM			TMEM173
	AVIL			UBE2D2
	CTDSP2			CXXC5
	MIR26A2			PSD2
	LOC100506844			NRG2
	XRCC6BP1			LOC100505636
	LRIG3			PURA
	SLC16A7			IGIP
	FAM19A2			CYSTM1
	USP15			PFDN1
	MON2			HBEGF
	C12orf61			SLC4A9
	MIRLET7I			ANKHD1
	PPM1H			ANKHD1-EIF4EBP3
	AVPR1A			EIF4EBP3
	DPY19L2			SRA1
	TMEM5			APBB3
	SRGAP1			SLC35A4
	C12orf66			CD14
	C12orf56			TMCO6
	XPOT			NDUFA2
	TBK1			IK
	RASSF3			MIR3655
	MIR548C			WDR55
	MIR548Z			DND1
	GNS			HARS
	TBC1D30			HARS2
	FLJ41278			ZMAT2
	WIF1			VTRNA1-1
	LEMD3			VTRNA1-2
	MSRB3			VTRNA1-3
	RPSAP52			PCDHA1
	HMGA2			PCDHA2
	LLPH			PCDHA3
	TMBIM4			PCDHA4
	IRAK3			PCDHA5
	HELB			PCDHA6
	GRIP1			PCDHA7
	CAND1			PCDHA8
	DYRK2			PCDHA9
	IFNG			PCDHA10
	IL26			PCDHA11
	IL22			PCDHA12
	MDM1			PCDHA13
	RAP1B			PCDHAC1
	SNORA70G			PCDHAC2
	LOC100507250			PCDHB1
	NUP107			PCDHB2
	SLC35E3			PCDHB3
	LOC100130075			PCDHB4
	MDM2			PCDHB5
	CPM			PCDHB6
	CPSF6			PCDHB17
	MIR1279			PCDHB7
	LYZ			PCDHB8
	YEATS4			PCDHB16
	FRS2			PCDHB9
	MIR3913-1			PCDHB10
	MIR3913-2			PCDHB11
	CCT2			PCDHB12
	LRRC10			PCDHB13
	BEST3			PCDHB14
	RAB3IP			PCDHB18
	CNOT2			PCDHB19P
	KCNMB4			PCDHB15
	PTPRB			SLC25A2
	PTPRR			TAF7
	TSPAN8			PCDHGA1
	LGR5			PCDHGA2
	ZFC3H1			PCDHGA3
	THAP2			PCDHGB1
	TMEM19			PCDHGA4
	RAB21			PCDHGB2
	TBC1D15			PCDHGA5
	MRS2P2			PCDHGB3
	TPH2			PCDHGA6
	TRHDE-AS1			PCDHGA7
	TRHDE			PCDHGB4
	LOC100507377			PCDHGA8
	ATXN7L3B			PCDHGB5
	KCNC2			PCDHGA9
	CAPS2			PCDHGB6
	GLIPR1L1			PCDHGA10
	GLIPR1L2			PCDHGB7
	GLIPR1			PCDHGA11
	KRR1			PCDHGB8P
	PHLDA1			PCDHGA12
	NAP1L1			PCDHGC3
	BBS10			PCDHGC4
	OSBPL8			PCDHGC5
	ZDHHC17			DIAPH1
	CSRP2			LOC100505658
	E2F7			HDAC3
	SLC9A7P1			RELL2
	LOC643770			FCHSD1
	TMPO-AS1			ARAP3
	TMPO			PCDH1
	SLC25A3			LOC729080
	SNORA53			KIAA0141
	IKBIP			PCDH12
	APAF1			RNF14
	ANKS1B			GNPDA1
	FAM71C			NDFIP1
	UHRF1BP1L			SPRY4
	GOLGA2P5			FGF1
	MIR1827			ARHGAP26
	ACTR6			ARHGAP26-AS1
	DEPDC4			NR3C1
	SCYL2			MIR5197
	SLC17A8			HMHB1
	NR1H4			YIPF5
	GAS2L3			KCTD16
	ANO4			PRELID2
	SLC5A8			GRXCR2
	UTP20			SH3RF2
	ARL1			PLAC8L1
	SPIC			LARS
	MYBPC1			RBM27
	CHPT1			POU4F3
	SYCP3			TCERG1
	GNPTAB			GPR151
	DRAM1			PPP2R2B
	CCDC53			PPP2R2B-IT1
	NUP37			STK32A
	PARPBP			DPYSL3
	PMCH			JAKMIP2-AS1
	IGF1			JAKMIP2
	LINC00485			SPINK1
	PAH			SCGB3A2
	ASCL1			C5orf46
	C12orf42			SPINK5
	STAB2			SPINK14
	NT5DC3			SPINK6
	GNN			SPINK13
	HSP90B1			SPINK7
	MIR3652			SPINK9
	C12orf73			FBXO38
	TDG			HTR4
	GLT8D2			ADRB2
	HCFC2			SH3TC2
	NFYB			ABLIM3
	TXNRD1			AFAP1L1
	EID3			GRPEL2
	CHST11			PCYOX1L
	MIR3922			IL17B
	SLC41A2			MIR143HG
	C12orf45			MIR143
	ALDH1L2			MIR145
	KIAA1033			CSNK1A1
	APPL2			ARHGEF37
	C12orf75			PPARGC1B
	NUAK1			PDE6A
	CKAP4			SLC26A2
	TCP11L2			TIGD6
	POLR3B			HMGXB3
	LOC100287944			CSF1R
	RFX4			PDGFRB
	LOC100505978			CDX1
	RIC8B			SLC6A7
	C12orf23			CAMK2A
	MTERFD3			ARSI
	CRY1			TCOF1
	BTBD11			CD74
	PWP1			RPS14
	PRDM4			NDST1
	ASCL4			SYNPO
	LOC728739			MYOZ3
	WSCD2			RBM22
	CMKLR1			DCTN4
	FICD			SMIM3
	SART3			IRGM
	ISCU			ZNF300
	TMEM119			ZNF300P1
	SELPLG			GPX3
	CORO1C			TNIP1
	SSH1			ANXA6
	DAO			CCDC69
	SVOP			GM2A
	USP30-AS1			SLC36A3
	USP30			SLC36A2
	ALKBH2			SLC36A1
	UNG			FAT2
	ACACB			SPARC
	FOXN4			ATOX1
	MYO1H			LOC100652758
	KCTD10			G3BP1
	UBE3B			GLRA1
	MMAB			NMUR2
	MVK			GRIA1
	FAM222A			FAM114A2
	FAM222A-AS1			MFAP3
	TRPV4			GALNT10
	MIR4497			SAP30L-AS1
	GLTP			SAP30L
	TCHP			HAND1
	GIT2			MIR3141
	ANKRD13A			LARP1
	C12orf76,			FAXDC2
	TMEM132D			CNOT8
	LOC100190940			GEMIN5
	FZD10-AS1			MRPL22
	FZD10			KIF4B
	PIWIL1			SGCD
	RIMBP2			PPP1R2P3
	STX2			TIMD4
	RAN			HAVCR1
	GPR133			HAVCR2
	LOC116437			MED7
	LOC338797			FAM71B
	SFSWAP			ITK
	MMP17			CYFIP2
	ULK1			FNDC9
	PUS1			NIPAL4
	EP400			ADAM19
	SNORA49			SOX30
	EP400NL			C5orf52
	DDX51			THG1L
	NOC4L			LSM11
	GALNT9			CLINT1
	LOC100130238			EBF1
	FBRSL1			RNF145
	LRCOL1			UBLCP1
	P2RX2			IL12B
	POLE			LOC285626
	PXMP2			LOC285627
	PGAM5			ADRA1B
	ANKLE2			TTC1
	GOLGA3			PWWP2A
	CHFR			FABP6
	ZNF605			CCNJL
	ZNF26			C1QTNF2
	ZNF84			C5orf54
	ZNF140			SLU7
	ZNF891			PTTG1
	ZNF10			MIR3142
	ZNF268			MIR146A
	PCDH9			ATP10B
	LINC00550			LOC285629
	KLHL1			GABRB2
	ATXN8OS			GABRA6
	LINC00348			GABRA1
	LINC00871			GABRG2
	RPL10L			CCNG1
	POLR3E			NUDCD2
	CDR2			HMMR
	CLDN7			MAT2B
	CCL3			TENM2
	ZNF30-AS1			WWC1
	ZNF30			RARS
	ZNF792			FBLL1
	GRAMD1A			PANK3
	SCN1B			MIR103A1
	HPN			MIR103B1
	HPN-AS1			SLIT3
	FXYD3			MIR218-2
	LGI4			MIR585
	FXYD1			SPDL1
	FXYD7			DOCK2
	FXYD5			FAM196B
	FAM187B			MIR378E
	FAM187B2P			FOXI1
	LSR			C5orf58
	USF2			LCP2
	HAMP			LOC257358
	MAG			KCNIP1
	CD22			KCNMB1
	FFAR1			GABRP
	FFAR3			RANBP17
	GPR42			TLX3
	EEF1A1P7			MIR3912
	FFAR2			NPM1
	FFAR2			FGF18
	KRTDAP			FBXW11
	DMKN			STK10
	SBSN			EFCAB9
	GAPDHS			UBTD2
	TMEM147-AS1			SH3PXD2B
	TMEM147			NEURL1B
	ATP4A			DUSP1
	CEACAM16			ERGIC1
	BCL3			LOC100268168
	CBLC			RPL26L1
	BCAM			ATP6V0E1
	NECTIN2			SNORA74B
	TOMM40			CREBRF
	APOE			BNIP1
	APOC1			NKX2-5
	APOC1P1			STC2
	APOC4			LOC285593
	APOC4-APOC2			BOD1
	APOC2			CPEB4
	CLPTM1			C5orf47
	RELB			HMP19
	CLASRP			MSX2
	ZNF296			MIR4634
	GEMIN7			FLJ16171
	PPP1R37			DRD1
	NKPD1			SFXN1
	TRAPPC6A			HRH2
	BLOC1S3			CPLX2
	EXOC3L2			THOC3
	MARK4			FAM153B
	CKM			LOC100507387
	KLC3			LOC643201
	ERCC2			SIMC1
	PPP1R13L			KIAA1191
	CD3EAP			ARL10
	ERCC1			NOP16
	FOSB			HIGD2A
	RTN2			CLTB
	PPM1N			FAF2
	VASP			RNF44
	OPA3			CDHR2
	GPR4			GPRIN1
	EML2			SNCB
	EML2-AS1			MIR4281
	GIPR			EIF4E1B
	SNRPD2			TSPAN17
	QPCTL			UNC5A
	FBXO46			HK3
	BHMG1			UIMC1
	SIX5			ZNF346
	DMPK			FGFR4
	DMWD			NSD1
	RSPH6A			RAB24
	SYMPK			PRELID1
	FOXA3			MXD3
	IRF2BP1			LMAN2
	MYPOP			RGS14
	NANOS2			SLC34A1
	NOVA2			PFN3
	CCDC61			F12
	PGLYRP1			GRK6
	IGFL4			PRR7-AS1
	IGFL2			PRR7
	IGFL3			DBN1
	TGIF1P1			PDLIM7
	IGFL1P1			DOK3
	RPL12P41			DDX41
	IGFL1			FAM193B
	IGFL1P2			TMED9
	HIF3A			B4GALT7
	PPP5C			LOC202181
	CCDC8			FAM153A
	PNMAL1			LOC728554
	PPP5D1			PROP1
	PNMAL2			FAM153C
	GAPDHP38			N4BP3
	CALM3			RMND5B
	PTGIR			NHP2
	GNG8			GMCL1P1
	DACT3			HNRNPAB
	DACT3-AS1			PHYKPL
	PRKD2			COL23A1
	STRN4			CLK4
	FKRP			ZNF354A
	SLC1A5			AACSP1
	HNRNPMP2			ZNF354B
	SNAR-E			ZFP2
	AP2S1			ZNF454
	ARHGAP35			GRM6
	NPAS1			ZNF879
	TMEM160			ZNF354C
	ZC3H4			ADAMTS2
	SAE1			RUFY1
	BBC3			HNRNPH1
	CCDC9			C5orf60
	INAFM1			CBY3
	C5AR1			CANX
	C5AR2			MAML1
	DHX34			LTC4S
	MEIS3			MGAT4B
	SLC8A2			MIR1229
	KPTN			SQSTM1
	NAPA-AS1			C5orf45
	NAPA			TBC1D9B
	DUX4L34			RNF130
	FRG2EP			MIR340
	AGGF1P10			RASGEF1C
	FRG1EP			MAPK9
	CDC27P3			GFPT2
	PTPRT			CNOT6
	PPIAP21			SCGB3A1
	EIF4EBP2P1			FLT4
	SRSF6			OR2Y1
	L3MBTL1			MGAT1
	SGK2			HEIH
	IFT52			LINC00847
	RPL27AP			ZFP62
	MYBL2			BTNL8
	GTSF1L			BTNL3
	TOX2			BTNL9
	JPH2			OR2V1
	OSER1			OR2V2
	OSER1-AS1			TRIM7
	GDAP1L1			MIR4638
	FITM2			TRIM41
	R3HDML			GNB2L1
	HNF4A			SNORD96A
	HNF4A-AS1			SNORD95
	RPL37AP1			TRIM52
	TTPAL			LOC100507602
	SERINC3			IFNA22P
	PKIG			IFNA5
	ADA			KLHL9
	WISP2			IFNA6
	KCNK15			IFNA13
	RIMS4			IFNA2
	PGBD4P2			IFNA8
	YWHAB			IFNA1
	PABPC1L			MIR31HG
	TOMM34			IFNE
	STK4-AS1			MIR31
	STK4			MTAP
	KCNS1			C9orf53
	WFDC5			CDKN2A
	WFDC12			CDKN2B-AS1
	PI3			CDKN2B
	SEMG1			DMRTA1
	SEMG2			FLJ35282
	SLPI			ELAVL2
	MATN4			IZUMO3
	RBPJL			TUSC1
	TRV-CAC14-1			LOC100506422
	SDC4			CAAP1
				PLAA
				IFT74
				LRRC19
				TEK
				LINC00032
				EQTN
				MOB3B
				IFNK
				C9orf72
				LINGO2
				CCIN
				CLTA
				GNE
				RNF38
				MELK
				MIR4475
				PAX5
				MIR4540
				MIR4476
				LOC100506710
				ZCCHC7
				GRHPR
				ZBTB5
				POLR1E
				FBXO10
				TOMM5
				FRMPD1
				TRMT10B
				EXOSC3
				DCAF10
				SLC25A51
				SHB
				ALDH1B1
				IGFBPL1
				FAM95C
				ANKRD18A
				FAM201A
				CNTNAP3
				SPATA31A1
				SPATA31A2
				LOC653501
				ZNF658B
				FAM74A1
				SPATA31A3
				FAM74A3
				ZNF658
				SPATA31A5
				SPATA31A4
				SPATA31A7
				MGC21881
				KGFLP2
				LOC643648
				ANKRD20A2
				ANKRD20A3
				FAM95B1
				FOXD4L4
				FOXD4L2
				LOC286297
				AQP7P3
				LOC642929
				SPATA31A6
				CNTNAP3B
				FAM27C
				FAM27A
				FAM27E2
				FAM27E1
				KGFLP1
				FAM74A2
				FAM74A4
				PTGER4P2-CDK2AP2P2
				AQP7P1
				FAM27B
				ANKRD20A1
				LOC642236
				LOC100132352
				PGM5P2
				LOC440896
				FOXD4L6
				CBWD6
				ANKRD20A4
				LOC100133920
				FOXD4L5
				CBWD3
				CBWD5
				FOXD4L3
				PGM5-AS1
				PGM5
				TMEM252
				PIP5K1B
				FAM122A
				PRKACG
				FXN
				TJP2
				BANCR
				FAM189A2
				APBA1
				PTAR1
				C9orf135-AS1
				C9orf135
				MAMDC2
				MAMDC2-AS1
				SMC5-AS1
				SMC5
				KLF9
				TRPM3
				MIR204
				TMEM2
				ABHD17B
				C9orf85
				C9orf57
				GDA
				ZFAND5
				TMC1
				ALDH1A1
				ANXA1
				RORB
				TRPM6
				C9orf40
				C9orf41
				NMRK1
				OSTF1
				MIR548H3
				PCSK5
				RFK
				RPSAP9
				GCNT1
				PRUNE2
				PCA3
				FOXB2
				VPS13A-AS1
				VPS13A
				GNA14
				GNAQ
				CEP78
				PSAT1
				TLE4
				TLE1
				SPATA31D5P
				SPATA31D4
				SPATA31D3
				SPATA31D1
				RASEF
				FRMD3
				IDNK
				UBQLN1
				GKAP1
				KIF27
				C9orf64
				HNRNPK
				MIR7-1
				RMI1
				SLC28A3
				NTRK2
				AGTPBP1
				LOC389765
				NAA35
				GOLM1
				C9orf153
				ISCA1
				ZCCHC6
				GAS1
				LOC100506834
				LOC440173
				LOC494127
				C9orf170
				DAPK1
				CTSL1
				CTSL3P
				CTSL1P8
				LOC392364
				SPATA31E1
				SPATA31C1
				CDK20
				SPATA31C2
				SPIN1
				NXNL2
				LOC286238
				MIR4289
				C9orf47
				S1PR3
				SHC3
				CKS2
				MIR3153
				SECISBP2
				SEMA4D
				GADD45G
				UNQ6494
				LOC286370
				MIR4290
				LOC340515
				DIRAS2
				SYK
				LOC100129316
				AUH
				NFIL3
				MIR3910-1
				MIR3910-2
				ROR2
				SPTLC1
				LOC100128076
				LINC00475
				IARS
				MIR3651
				SNORA84
				NOL8
				CENPP
				OGN
				OMD
				ASPN
				ECM2
				MIR4670
				IPPK
				LOC100128361
				BICD2
				ANKRD19P
				ZNF484
				FGD3
				SUSD3
				C9orf89
				NINJ1
				WNK2
				C9orf129
				FAM120AOS
				FAM120A
				PHF2
				MIR4291
				BARX1
				PTPDC1
				MIRLET7A1
				MIRLET7F1
				MIRLET7DHG
				MIRLET7D
				ZNF169
				NUTM2F
				LOC100132077
				HIATL1
				FBP2
				FBP1
				C9orf3
				MIR2278
				MIR23B
				MIR27B
				MIR3074
				MIR24-1
				FANCC
				PTCH1
				LOC100507346
				LINC00476
				ERCC6L2
				LINC00092
				LOC158435
				LOC158434
				HSD17B3
				SLC35D2
				ZNF367
				HABP4
				CDC14B
				AAED1
				LOC441455
				ZNF510
				ZNF782
				LOC100132781
				LOC441454
				NUTM2G
				HIATL2
				CTSL2
				LOC340508
				LOC100499484
				LOC100499484-C9ORF174
				CCDC180
				LOC286359
				TDRD7
				TMOD1
				TSTD2
				NCBP1
				XPA
				FOXE1
				C9orf156
				HEMGN
				ANP32B
				NANS
				TRIM14
				CORO2A
				TBC1D2
				GABBR2
				ANKS6
				GALNT12
				COL15A1
				TGFBR1
				ALG2
				SEC61B
				NAMA
				NR4A3
				LOC441461
				STX17
				ERP44
				INVS
				TEX10
				MSANTD3
				MSANTD3-TMEFF1
				TMEFF1
				MURC
				LPPR1
				BAAT
				MRPL50
				ZNF189
				ALDOB
				TMEM246
				RNF20
				GRIN3A
				PPP3R2
				CYLC2
				SMC2
				OR13F1
				OR13C4
				OR13C3
				OR13C8
				OR13C5
				OR13C2
				OR13C9
				OR13D1
				NIPSNAP3A
				NIPSNAP3B
				LOC286367
				ABCA1
				SLC44A1
				FSD1L
				FKTN
				TAL2
				TMEM38B
				ZNF462
				MIR548Q
				RAD23B
				KLF4
				ACTL7B
				ACTL7A
				IKBKAP
				FAM206A
				CTNNAL1
				TMEM245
				MIR32
				FRRS1L
				EPB41L4B
				PTPN3
				PALM2
				PALM2-AKAP2
				AKAP2
				C9orf152
				TXN
				TXNDC8
				SVEP1
				MUSK
				LPAR1
				OR2K2
				KIAA0368
				ZNF483
				PTGR1
				LRRC37A5P
				DNAJC25
				DNAJC25-GNG10
				GNG10
				C9orf84
				UGCG
				MIR4668
				MIR3134
				SUSD1
				PTBP3
				HSDL2
				KIAA1958
				INIP
				SNX30
				SLC46A2
				ZNF883
				ZFP37
				FAM225B
				FAM225A
				SLC31A2
				FKBP15
				SLC31A1
				CDC26
				PRPF4
				RNF183
				WDR31
				BSPRY
				HDHD3
				ALAD
				POLE3
				C9orf43
				RGS3
				ZNF618
				AMBP
				KIF12
				COL27A1
				MIR455
				ORM1
				ORM2
				AKNA
				DFNB31
				ATP6V1G1
				C9orf91
				LOC100505478
				TNFSF15
				TNFSF8
				TNC
				2016-12-01
				LINC00474
				PAPPA
				PAPPA-AS1
				ASTN2
				LOC100128505
				TRIM32
				SNORA70C
				TLR4
				DBC1
				MIR147A
				CDK5RAP2
				MEGF9
				FBXW2
				LOC100288842
				PSMD5
				PSMD5-AS1
				PHF19
				TRAF1
				C5
				CNTRL
				RAB14
				GSN
				GSN-AS1
				STOM
				GGTA1P
				DAB2IP
				TTLL11
				MIR4478
				NDUFA8
				MORN5
				LHX6
				RBM18
				MRRF
				PTGS1
				OR1J1
				OR1J2
				OR1J4
				OR1N1
				OR1N2
				OR1L8
				OR1Q1
				OR1B1
				OR1L1
				OR1L3
				OR1L4
				OR1L6
				OR5C1
				OR1K1
				PDCL
				RC3H2
				SNORD90
				ZBTB6
				ZBTB26
				RABGAP1
				GPR21
				MIR600HG
				MIR600
				STRBP
				CRB2
				DENND1A
				MIR601
				LHX2
				NEK6
				PSMB7
				LOC100129034
				GPR144
				NR5A1
				NR6A1
				MIR181A2HG
				MIR181A2
				MIR181B2
				OLFML2A
				WDR38
				RPL35
				ARPC5L
[truncated: 314 more rows]

## Sheet: Shared A-H-,S-H-specific Gain
GO analysis for genes in both A-H/S-H-specific gains
GOTERM-BP	Count	%	PValue	Genes
GO:0006952~defense response	10	9.90099	0.00350676	KLRC4, CLEC1A, KLRC2, ABCC9, KLRC3, OLR1, KCNJ8, MS4A2, CLEC7A, CLEC1B
GO:0000718~nucleotide-excision repair, DNA damage removal	3	2.9703	0.00538958	DDB1, ERCC1, ERCC2
GO:0001775~cell activation	6	5.94059	0.014588	PLCZ1, BLOC1S3, MS4A1, KLRK1, CLEC7A, ERCC1
GO:0010107~potassium ion import	2	1.9802	0.0150053	ABCC9, KCNJ8
GO:0002696~positive regulation of leukocyte activation	4	3.9604	0.0162162	BLOC1S3, KLRK1, MS4A2, CD5
GO:0050867~positive regulation of cell activation	4	3.9604	0.0183182	BLOC1S3, KLRK1, MS4A2, CD5
GO:0002220~innate immune response activating cell surface receptor signaling pathway	2	1.9802	0.0199575	KLRK1, CLEC7A
GO:0008283~cell proliferation	7	6.93069	0.0220618	BCAT1, PRPF19, IFLTD1, MS4A2, CD5, ERCC1, ERCC2
GO:0033683~nucleotide-excision repair, DNA incision	2	1.9802	0.0297886	ERCC1, ERCC2
GO:0006289~nucleotide-excision repair	3	2.9703	0.0311586	DDB1, ERCC1, ERCC2
GO:0002684~positive regulation of immune system process	5	4.9505	0.0316887	BLOC1S3, KLRK1, MS4A2, CLEC7A, CD5
GO:0000082~G1/S transition of mitotic cell cycle	3	2.9703	0.0322095	BCAT1, CDKN1B, MARK4
GO:0006308~DNA catabolic process	3	2.9703	0.0365503	DDB1, ERCC1, ERCC2
GO:0006968~cellular defense response	3	2.9703	0.0376689	KLRC4, KLRC2, KLRC3
GO:0031295~T cell costimulation	2	1.9802	0.0395225	KLRK1, CD5
GO:0031294~lymphocyte costimulation	2	1.9802	0.0395225	KLRK1, CD5
GO:0048610~reproductive cellular process	4	3.9604	0.048012	PLCZ1, CAPZA3, PDE3A, ERCC1
GO:0002694~regulation of leukocyte activation	4	3.9604	0.0509633	BLOC1S3, KLRK1, MS4A2, CD5
GO:0009650~UV protection	2	1.9802	0.0539432	ERCC1, ERCC2
GO:0006281~DNA repair	5	4.9505	0.0544785	PRPF19, RECQL, DDB1, ERCC1, ERCC2
GO:0050865~regulation of cell activation	4	3.9604	0.0579192	BLOC1S3, KLRK1, MS4A2, CD5
GO:0016192~vesicle-mediated transport	7	6.93069	0.0689402	TRAPPC6A, KRAS, BLOC1S3, GOLT1B, LRP6, LRMP, CLEC7A
GO:0046649~lymphocyte activation	4	3.9604	0.0785168	MS4A1, KLRK1, CLEC7A, ERCC1
GO:0051251~positive regulation of lymphocyte activation	3	2.9703	0.0855132	BLOC1S3, KLRK1, CD5
GO:0002218~activation of innate immune response	2	1.9802	0.0913637	KLRK1, CLEC7A
GO:0002758~innate immune response-activating signal transduction	2	1.9802	0.0913637	KLRK1, CLEC7A
GO:0007281~germ cell development	3	2.9703	0.0915912	CAPZA3, PDE3A, ERCC1
GO:0051329~interphase of mitotic cell cycle	3	2.9703	0.0946769	BCAT1, CDKN1B, MARK4
GO:0051607~defense response to virus	2	1.9802	0.0959375	ABCC9, KCNJ8
GO:0051325~interphase	3	2.9703	0.0993613	BCAT1, CDKN1B, MARK4
KEGG PATHWAY	Count	%	PValue	Genes
hsa04650:Natural killer cell mediated cytotoxicity	6	5.94059	0.00223008	KLRC2, KLRC3, KRAS, KLRK1, KLRD1, KLRC1
hsa04612:Antigen processing and presentation	5	4.9505	0.00261247	KLRC4, KLRC2, KLRC3, KLRD1, KLRC1
hsa03420:Nucleotide excision repair	3	2.9703	0.0382784	DDB1, ERCC1, ERCC2
		Note:		GO terms related to defense response
				GO terms related to cell activation
				GO terms related to cell proliferation
				GO terms related to G1/S transition of mitotic cell cycle
			Red Font	GO terms related to nucleotide-excision repair, DNA damage removal
			Blue Font	GO terms related to immune system process and immune cell activation

## Sheet: Shared A-L-,S-L-specific Gain
GO analysis for genes in both A-L/S-L-specific gains
GOTERM-BP	Count	%	PValue	Genes
GO:0006915~apoptosis	5	20	0.00460543	RASGRF1, BCL2A1, PPP3R1, C1D, WDR92
GO:0012501~programmed cell death	5	20	0.0048561	RASGRF1, BCL2A1, PPP3R1, C1D, WDR92
GO:0008219~cell death	5	20	0.00862427	RASGRF1, BCL2A1, PPP3R1, C1D, WDR92
GO:0016265~death	5	20	0.0088351	RASGRF1, BCL2A1, PPP3R1, C1D, WDR92
GO:0042981~regulation of apoptosis	4	16	0.0656423	RASGRF1, ARNT2, BCL2A1, PPP3R1
GO:0043067~regulation of programmed cell death	4	16	0.0672335	RASGRF1, ARNT2, BCL2A1, PPP3R1
GO:0010941~regulation of cell death	4	16	0.0678349	RASGRF1, ARNT2, BCL2A1, PPP3R1
