# Supplementary material for: Genome-wide DNA copy number analysis in clonally expanded human ovarian cancer cells with distinct invasive/migratory capacities
Source: Oncotarget. 2017 Jan 20;8(9):15136–48. doi: 10.18632/oncotarget.14767 (PMC5362473; doi:10.18632/oncotarget.14767)
Supplement: Supplementary file 8 [file oncotarget-08-15136-s008.xlsx]

## Sheet: specific genes
Ovarian Serous Cystadenocarcinoma (TCGA, Provisional) (591 patients, 603 samples)
Shared A-H/S-H-specific gain(118)	Sample NO.	%	Correlation (CN. VS EXP)		OS	PFS
			Pearson	Spearman
MS4A3	6	1	-0.012	0.074	0.692	0.618
MS4A2	6	1	0.042	-0.026	0.692	0.618
MS4A6A	7	1.2	-0.001	0.082	0.488	0.477
MS4A4A	8	1.4	0.018	0.068	0.356	0.665
MS4A6E	8	1.4	-0.036	0.06	0.356	0.665
MS4A7	8	1.4	-0.01	0.061	0.356	0.665
MS4A14	8	1.4	-0.057	0.055	0.356	0.665
MS4A5	8	1.4	0.044	0.072	0.356	0.665
MS4A1	8	1.4	-0.01	0.081	0.356	0.665
MS4A12	8	1.4	0.004	0.016	0.392	0.502
MS4A13	8	1.4	-0.013	-0.029	0.16	0.354
MS4A8	8	1.4	-0.003	0.018	0.105	0.0203
MS4A15	9	1.5	0.094	0.088	0.181	0.0203
MS4A10	9	1.5	0.035	0.043	0.181	0.0203
CCDC86	8	1.4	0.477	0.509	0.56	0.0856
PTGDR2	7	1.2	0.158	0.141	0.451	0.0856
ZP1	7	1.2	0.09	0.116	0.451	0.0856
PRPF19	7	1.2	0.478	0.461	0.451	0.0856
TMEM109	8	1.4	0.466	0.489	0.519	0.172
TMEM132A	8	1.4	0.225	0.187	0.519	0.172
SLC15A3	8	1.4	0.174	0.261	0.519	0.172
CD6	9	1.5	0.099	0.216	0.748	0.172
CD5	10	1.7	0.139	0.154	0.733	0.178
VPS37C	10	1.7	0.639	0.583	0.733	0.178
PGA3	9	1.5	-0.032	0.094	0.861	0.692
PGA4	9	1.5	-0.09	0.041	0.861	0.692
PGA5	9	1.5	0.007	0.079	0.861	0.692
VWCE	10	1.7	0.218	0.182	0.667	0.871
DDB1	11	1.9	0.565	0.523	0.89	0.961
DAK	10	1.7	0.314	0.286	0.918	0.848
CYB561A3	9	1.5	0.432	0.401	0.97	0.585
TMEM138	10	1.7	0.576	0.577	0.926	0.535
TMEM216	9	1.5	0.426	0.396	0.84	0.452
CPSF7	8	1.4	0.584	0.585	0.72	0.491
SDHAF2	9	1.5	0.435	0.477	0.912	0.491
PPP1R32	9	1.5	0.046	0.05	0.912	0.491
CLEC1B	54	9	-0.05	-0.086	0.129	0.268
CLEC12B	54	9	-0.022	0.036	0.129	0.268
CLEC9A	54	9	0.019	0.022	0.129	0.268
CLEC1A	54	9	-0.051	-0.096	0.129	0.268
CLEC7A	54	9	-0.068	-0.049	0.129	0.268
OLR1	54	9	-0.079	-0.059	0.129	0.268
TMEM52B	54	9	-0.073	-0.05	0.129	0.268
GABARAPL1	54	9	0.547	0.465	0.129	0.268
KLRD1	55	9.1	-0.018	-0.038	0.168	0.466
KLRK1	55	9.1	-0.105	-0.16	0.168	0.466
KLRC4-KLRK1	0
KLRC4	55	9.1	-0.015	-0.022	0.168	0.466
KLRC3	55	9.1	-0.063	-0.153	0.168	0.466
KLRC2	55	9.1	-0.04	-0.122	0.168	0.466
KLRC1	55	9.1	-0.141	-0.174	0.168	0.466
KLRAP1	56	9.3	0.274	0.299	0.242	0.414
MAGOHB	56	9.3	0.557	0.515	0.242	0.414
STYK1	56	9.3	0.113	0.16	0.242	0.414
YBX3	56	9.3	0.588	0.512	0.242	0.414
PRR4	59	9.8	0.676	0.646	0.389	0.402
PRH1-PRR4	0
PRH1	56	9.3	0.679	0.601	0.474	0.593
PRH2	57	9.5	0.483	0.402	0.373	0.484
PRB3	57	9.5	0.277	0.244	0.213	0.369
PRB4	57	9.5	0.05	0.108	0.213	0.369
PRB1	57	9.5	0.197	0.141	0.213	0.369
PRB2	58	9.6	0.014	0.179	0.217	0.374
ETV6	63	10.4	0.511	0.465	0.0675	0.144
RNU6-19P	0
BCL2L14	59	9.8	0.27	0.233	0.0347	0.261
LRP6	59	9.8	0.576	0.615	0.0347	0.261
MANSC1	54	9	0.539	0.472	0.027	0.33
DUSP16	53	8.8	0.623	0.617	0.0144	0.26
CREBL2	52	8.6	0.641	0.59	0.0243	0.345
GPR19	52	8.6	0.453	0.404	0.0243	0.345
CDKN1B	52	8.6	0.492	0.452	0.0243	0.345
SKP1P2	0
RERGL	55	9.1	-0.013	0.035	0.102	0.433
PIK3C2G	54	9	-0.019	0.178	0.232	0.395
PLCZ1	54	9	0.067	0.057	0.185	0.408
CAPZA3	53	8.8	0.026	0.097	0.0954	0.424
PLEKHA5	55	9.1	0.723	0.638	0.0992	0.542
AEBP2	58	9.6	0.657	0.72	0.0536	0.495
PDE3A	59	9.8	0.385	0.286	0.0744	0.472
IAPP	58	9.6	0.074	0.223	0.0638	0.514
PYROXD1	57	9.5	0.667	0.596	0.0732	0.592
RECQL	57	9.5	0.732	0.595	0.0732	0.592
GOLT1B	57	9.5	0.687	0.652	0.0732	0.592
GYS2	56	9.3	0.213	0.166	0.0835	0.592
LDHB	57	9.5	0.698	0.572	0.0918	0.711
KCNJ8	57	9.5	0.267	0.145	0.0918	0.711
ABCC9	61	10.1	0.053	0.014	0.109	0.8
CMAS	59	9.8	0.555	0.59	0.0561	0.592
ST8SIA1	61	10.1	0.269	0.086	0.0449	0.554
C2CD5	60	10	0.552	0.713	0.0711	0.554
ETNK1	61	10.1	0.585	0.69	0.0809	0.702
SOX5	70	11.6	0.184	0.184	0.244	0.942
BCAT1	77	12.8	0.42	0.262	0.152	0.729
LRMP	77	12.8	0.183	0.17	0.152	0.729
CASC1	78	12.9	0.494	0.419	0.246	0.727
LYRM5	77	12.8	0.678	0.611	0.283	0.677
KRAS	79	13.1	0.564	0.741	0.242	0.651
IFLTD1/LMNTD1	80	13.3	0.111	0.181	0.209	0.644
RASSF8-AS1	0
RASSF8	77	12.8	0.392	0.305	0.296	0.737
PPP1R37	20	3.3			0.00881	0.208
NKPD1	16	2.7	0.36	0.281	0.0612	0.389
TRAPPC6A	15	2.5	0.403	0.448	0.00935	0.0448
BLOC1S3	15	2.5	0.728	0.733	0.00935	0.0448
EXOC3L2	17	2.8	0.162	0.162	0.00131	0.014
MARK4	22	3.6	0.699	0.717	0.0034	0.0905
CKM	16	2.7	0.123	0.121	0.00629	0.00778
KLC3	16	2.7	0.311	0.394	0.00629	0.00778
ERCC2	16	2.7	0.63	0.696	0.00629	0.00778
PPP1R13L	16	2.7	0.498	0.521	0.00629	0.00778
CD3EAP	16	2.7	0.595	0.65	0.00629	0.00778
ERCC1	17	2.8	0.547	0.626	0.00208	0.00778
FOSB	15	2.5	0.118	0.14	0.00762	0.0166
RTN2	15	2.5	0.299	0.322	0.00762	0.0166
PPM1N	15	2.5	0.007	0.112	0.00762	0.0166
VASP	16	2.7	0.611	0.684	0.00285	0.0166
OPA3	16	2.7	0.831	0.79	0.00285	0.0166
Note:	Blue Font:	Genes with P values of < 0.05 for OS and PFS
	Red Font:	Pearson and Spearman values of > 0.3
		Candidate genes
